# Supplementary material for: Responses of the blood acid-base balance and blood plasma metabolomics of broiler chickens after change to diets with high free amino acid levels
Source: Poult Sci. 2024 Jun 6;103(8):103956. doi: 10.1016/j.psj.2024.103956 (PMC11255962; doi:10.1016/j.psj.2024.103956)
Supplement: Supplementary file 1 [file mmc1.xlsx]

## Sheet: anova_day 8
Feature annotation	m/z	RT	f.value	p.value	FDR	Fisher's LSD		Note that multiple feature occurrences can be explained by the slight chemical deviations of the same analyte due to fragmentation, analyte adduction with various charge carriers, and the detection of naturally occurring isotopes (Mahieu and Patti, 2017)
Cyclohexylamine	100.113	6.515	841.13	8.45e-33	1.4e-29	B - A; C - A; C - B		Mahieu, N. G., and G. J. Patti. 2017. Systems-level annotation of a metabolomics data set reduces 25 000 features to fewer than 1000 unique metabolites. Anal. Chem. 89:10397–10406.
Cyclohexylamine	100.113	6.518	834.99	9.71e-33	1.4e-29	B - A; C - A; C - B
2-Aminoheptanoic acid	146.118	6.517	811.57	1.67e-32	1.6e-29	B - A; C - A; C - B
Daidzein 4'-O-glucuronide	429.083	7.639	331.05	3.41e-25	2.45e-22	A - B; A - C; B - C
Daidzein 4'-sulfate	333.007	8.358	284.36	5.54e-24	3.19e-21	A - B; A - C; B - C
Genistein 7-O-glucuronide	445.077	8.217	265.84	1.89e-23	9.05e-21	A - B; A - C; B - C
Apigenin 7-sulfate	349.002	8.962	206.11	1.84e-21	7.57e-19	A - B; A - C; B - C
Hydroxyprolyl-Valine	231.134	1.561	143.54	1.04e-18	3e-16	A - B; A - C; B - C
N-Methylcalystegine B2	231.134	1.561	143.52	1.04e-18	3e-16	A - B; A - C; B - C
6-Keto-decanoylcarnitine	330.227	11.956	143.51	1.04e-18	3e-16	B - A; C - A; C - B
gamma-L-Glutamyl-L-pipecolic acid	259.129	5.921	123	1.43e-17	3.75e-15	A - B; A - C; B - C
1-[4-(4-Bromo-phenyl)-thiazol-2-yl]-4-methyl-piperidine	335.023	8.374	100.49	4.1e-16	9.82e-14	A - C; B - C
Ethyl N-[(allyloxy)carbonyl]-N-methylglycyl-N-methylglycinate	295.126	6.443	91.724	1.8e-15	3.98e-13	A - B; A - C; B - C
Pyrogallol-2-O-glucuronide	301.056	6.121	69.464	1.4e-13	2.88e-11	A - B; A - C; B - C
2-nonenoylglycine	214.144	9.6	57.783	2.18e-12	4.18e-10	C - A; C - B
N-Nonanoylglycine	214.144	9.788	54.403	5.21e-12	9.36e-10	B - A; C - A; C - B
Methyl 6-deoxy-2,3,4-tri-O-methylhexopyranoside	219.123	8.239	47.213	3.83e-11	6.49e-09	A - B; A - C; B - C
Cilastatin kein MS2 falsche Zuordnung	359.164	1.22	43.443	1.19e-10	1.9e-08	B - A; C - A; C - B
(S)-2-hydrazino-3-(4-hydroxy-3-methoxyphenyl)-2-methylpropionic acid	239.103	7.038	42.604	1.55e-10	2.34e-08	A - B; A - C; B - C
N,N-Dimethyl-3,9-bis(methylsulfinyl)-20-azatetracyclo[9.6.2.1~4,8~.0~12,17~]icosa-1(18),4(20),5,7,11(19),12,14,16-octaen-6-amine	427.151	1.223	41.93	1.92e-10	2.75e-08	B - A; C - A; C - B
Pipecolic acid	147.113	1.155	41.294	2.35e-10	3.07e-08	B - A; C - A; C - B
DL-Lysine	147.113	1.155	41.294	2.35e-10	3.07e-08	B - A; C - A; C - B
(4aR,5R,6R)-6-hydroxy-4a,5-dimethyl-3-(prop-1-en-2-yl)-2,4a,5,6,7,8-hexahydronaphthalen-2-one	255.134	3.107	40.574	2.96e-10	3.7e-08	A - C; B - C
Equol-O-glucuronide	417.119	8.512	39.658	3.99e-10	4.66e-08	A - B; A - C; B - C
(4E)-2-(4-Chlorophenyl)-4-methoxyimino-3,3-dimethyl-1-(1,2,4-triazol-1-yl)butan-2-ol	323.127	1.591	39.617	4.05e-10	4.66e-08	A - B; A - C; B - C
Pyridoxamine	169.095	1.22	36.921	1.01e-09	1.11e-07	B - A; C - A; C - B
Cyclotrisiloxane, 2,4,6-trimethyl-2,4,6-trivinyl-	259.064	1.218	36.562	1.14e-09	1.21e-07	B - A; C - A; C - B
Diethyl cyano(2,3,5,6-tetrafluoro-4-pyridinyl)methylphosphonate	327.051	1.211	34.331	2.51e-09	2.58e-07	B - A; C - A; C - B
4-Hydroxybenzoic acid	137.023	9.342	33.947	2.89e-09	2.87e-07	A - B; A - C; B - C
5-Nonyltetrahydro-2-oxo-3-furancarboxylic acid	257.174	9.753	33.219	3.78e-09	3.62e-07	A - B; A - C; B - C
tert-Butyl 3-methylsulfonyloxypiperidine-1-carboxylate	278.107	6.841	32.138	5.66e-09	5.25e-07	A - B; A - C; B - C
Phenol	93.0332	9.336	30.239	1.18e-08	1.06e-06	A - B; A - C; B - C
2-Anisic acid	151.039	7.424	29.334	1.68e-08	1.47e-06	B - A; C - A; C - B
Norfuraneol	115.039	4.765	28.839	2.05e-08	1.73e-06	B - A; C - A; C - B
Dihydrothymine	129.066	5.88	27.953	2.94e-08	2.42e-06	B - A; C - A; C - B
Enterodiol sulfate	383.116	1.339	27.604	3.4e-08	2.71e-06	A - B; A - C; B - C
TL1378000	159.113	4.812	27.46	3.61e-08	2.8e-06	A - B; A - C; B - C
no ID	296.185	9.115	27.21	4e-08	3.03e-06	B - A; C - A
2,6-Anhydro-1,3,4,5-tetra-O-methylhexitol	219.123	6.822	26.63	5.1e-08	3.76e-06	A - B; A - C; B - C
Ascorbic acid	175.024	1.551	25.572	8.03e-08	5.77e-06	A - B; A - C; B - C
Muramic acid	274.09	1.376	25.22	9.35e-08	6.56e-06	A - B; A - C; B - C
2-Methyl-3,4-dihydro-5H-naphtho[1,8-bc]thiophen-5-one	203.053	1.337	24.963	1.05e-07	7.17e-06	A - B; A - C; B - C
Pretyrosine	228.087	2.363	24.071	1.55e-07	1.04e-05	A - B; A - C; B - C
Esmolol	296.185	11.362	23.998	1.61e-07	1.05e-05	B - A; C - A; C - B
Acetyl citrate	233.03	1.479	23.891	1.68e-07	1.08e-05	A - B; A - C; B - C
1-[(5-Amino-5-carboxypentyl)amino]-1-deoxyfructose	309.165	1.156	23.249	2.25e-07	1.41e-05	B - A; C - A
Prolyl-Threonine	217.118	5.927	23.152	2.35e-07	1.44e-05	A - B; A - C; B - C
Itaconic acid	129.018	1.843	22.704	2.89e-07	1.73e-05	A - B; A - C; B - C
7-hydroxy-1,4a-dimethyl-9-oxo-7-(propan-2-yl)-1,2,3,4,4a,4b,5,6,7,9,10,10a-dodecahydrophenanthrene-1-carboxylic acid	315.193	7.285	21.923	4.16e-07	2.44e-05	B - A; C - A
(2R,2'S)-Isobuteine	208.064	1.594	21.656	4.72e-07	2.7e-05	A - B; A - C; B - C
4-Indolecarbaldehyde	144.044	8.945	21.626	4.79e-07	2.7e-05	A - B; A - C; B - C
N-Nonanoylglycine	216.159	9.785	20.739	7.33e-07	4.05e-05	B - A; C - A; C - B
D-(+)-Glucose	198.097	2.925	20.668	7.59e-07	4.12e-05	A - B; A - C; B - C
NP-004036	253.141	10.381	20.528	8.12e-07	4.32e-05	A - B; A - C; B - C
Diethylol dimethyl hydantoin	215.103	5.933	20.385	8.71e-07	4.55e-05	A - B; A - C; B - C
3-Deoxy-D-glycero-D-galacto-2-nonulosonic acid	267.072	1.451	20.298	9.08e-07	4.67e-05	A - B; A - C; B - C
NP-019722	188.092	1.805	20.192	9.57e-07	4.83e-05	A - B; A - C; B - C
Oxalosuccinic acid	189.004	1.299	20.087	1.01e-06	5e-05	C - A; C - B
Ascorbic acid	175.024	2.176	19.817	1.15e-06	5.61e-05	A - B; A - C; B - C
Dibenzyl 2,2'-(1,4-tetrasulfanediyl)diacetate	427.017	1.824	19.624	1.27e-06	5.99e-05	A - B; A - C; B - C
gamma-Glutamylisoleucine	259.13	6.165	19.62	1.27e-06	5.99e-05	A - B; A - C; B - C
D-Alanyl-D-alanine	161.092	6.463	19.241	1.54e-06	7.12e-05	A - C; B - C
Sodium ferulate	215.032	1.347	19.131	1.62e-06	7.41e-05	A - B; A - C; B - C
5-Hydroxy-2-furoic acid	129.018	1.875	18.999	1.74e-06	7.8e-05	A - C; B - C
L-Histidine	154.061	1.294	18.951	1.78e-06	7.87e-05	B - A; C - A; C - B
Ethyl glucuronide	267.072	1.456	18.649	2.07e-06	9.04e-05	A - B; A - C; B - C
4-Fluorophenyl 2-oxiranylmethyl sulfide	183.029	7.275	18.486	2.25e-06	9.68e-05	A - B; A - C; B - C
NP-020206	213.112	8.945	18.423	2.33e-06	9.85e-05	A - B; A - C
Phenylalanylthreonine	265.119	8.448	18.244	2.55e-06	0.00010644	A - B; A - C; B - C
L-Serine	104.034	1.296	18.158	2.67e-06	0.00010969	B - A; C - A
3-tert-Butyladipic acid	201.112	7.846	18.1	2.75e-06	0.00011142	A - B; A - C
Oxoglutaric acid	147.029	1.876	17.92	3.02e-06	0.00011989	A - C; B - C
Traumatic acid	229.143	9.52	17.906	3.04e-06	0.00011989	A - B; A - C
N-Acetylalanine	130.05	3.655	17.839	3.15e-06	0.0001225	A - B; A - C
Methyl 1-(4-amino-1,2,5-oxadiazol-3-yl)-5-(methoxymethyl)-1H-1,2,3-triazole-4-carboxylate	255.084	6.503	17.804	3.21e-06	0.00012305	A - B; A - C
(3-Bromo-1,3,3-trichloropropyl)benzene	300.895	1.2	17.505	3.75e-06	0.00014052	A - B; A - C; B - C
1-Isopropyl-N-((6-methyl-2-oxo-4-propyl-1,2-dihydropyridin-3-yl)methyl)-6-(2-(4-methylpiperazin-1-yl)pyridin-4-yl)-1H-indazole-4-carboxamide	542.323	12.406	17.489	3.79e-06	0.00014052	B - A; C - A
Diethyl (3,7-dicyano-4,8-dioxo-4,8-dihydrofuro[2,3-f][1]benzofuran-2,6-diyl)bis(imidoformate)	379.069	1.782	17.477	3.81e-06	0.00014052	A - B; A - C; B - C
3-Iodobicyclo[3.2.1]oct-2-ene	232.983	1.563	17.409	3.95e-06	0.00014382	A - B; A - C; B - C
N-[2-(2-Chlorophenoxy)ethyl](phenyl)methanesulfonamide	324.047	1.356	17.363	4.05e-06	0.0001455	B - A; C - A
3-Hydroxydodecanedioic acid	245.139	9.088	17.082	4.7e-06	0.00016686	A - B; A - C
3-Deoxy-D-glycero-D-galacto-2-nonulosonic acid	267.072	2.185	16.953	5.03e-06	0.00017656	A - B; A - C; B - C
NP-002855	253.141	9.395	16.893	5.2e-06	0.00018008	A - B; A - C
NP-022229	452.311	9.463	16.824	5.39e-06	0.00018267	B - A; C - A; C - B
1-Isopropyl-N-((6-methyl-2-oxo-4-propyl-1,2-dihydropyridin-3-yl)methyl)-6-(2-(4-methylpiperazin-1-yl)pyridin-4-yl)-1H-indazole-4-carboxamide	542.323	12.254	16.822	5.4e-06	0.00018267	B - A; C - A
NP-008515	297.167	9.028	16.798	5.47e-06	0.00018293	A - B; A - C
2,5-Furandicarboxylic acid	139.003	1.875	16.603	6.08e-06	0.00019904	A - C; B - C
N-[3-(Dimethylamino)propyl]-2-(1,3-dimethyl-2,6-dioxo-1,2,3,6-tetrahydro-7H-purin-7-yl)acetamide	323.183	9.398	16.582	6.15e-06	0.00019904	A - B; A - C
Ethyl glucuronide	267.072	2.186	16.578	6.16e-06	0.00019904	A - B; A - C; B - C
Citric acid	210.061	1.849	16.523	6.34e-06	0.00020272	A - C; B - C
Glycinamide, glycyl-L-prolyl-	229.129	1.751	16.275	7.26e-06	0.00022935	A - C; B - C
N-[4-Bromo-2-(trifluoromethyl)phenyl]-2-(2-pyrimidinylsulfanyl)acetamide	435.958	1.856	16.06	8.17e-06	0.00025311	A - C; B - C
cis-Aconitic acid	173.008	1.839	16.046	8.23e-06	0.00025311	A - C; B - C
D-(-)-Glutamine	145.061	1.321	16.036	8.27e-06	0.00025311	B - A; C - A; C - B
Satranidazole	288.041	1.866	15.789	9.48e-06	0.00028688	A - B; A - C; B - C
4-(2,5-Diethoxy-4-nitrophenyl)morpholine	295.13	7.593	15.67	1.01e-05	0.00030326	A - C; B - C
N-Acetylalanine	130.05	3.216	15.575	1.07e-05	0.00031635	A - B; A - C; B - C
2-Furoic acid	111.007	1.832	15.554	1.08e-05	0.00031677	A - C; B - C
4-Hydroxyproline	132.066	4.748	15.414	1.17e-05	0.00033912	B - A; C - A; C - B
Aminoadipic acid	162.076	2.308	15.353	1.21e-05	0.00034727	A - B; A - C
Isocitric acid	191.019	1.846	15.243	1.28e-05	0.00036587	A - C; B - C
Retaspimycin	586.315	12.407	15.141	1.36e-05	0.00038353	B - A; C - A
2-Methoxy-5-methylbenzenesulfonyl chloride	221.003	1.556	14.833	1.62e-05	0.00045209	A - B; A - C; B - C
Alanylalanyl-N-ethylalaninamide	259.176	5.984	14.624	1.82e-05	0.00050426	B - A; C - A
2-(2-Sulfoethyl)pseudourea	182.99	2.533	14.583	1.87e-05	0.00051131	A - B; A - C; B - C
Isoquinoline	130.065	9.114	14.397	2.08e-05	0.00056365	A - B; A - C
Hexyl glucoside	263.15	8.099	14.3	2.2e-05	0.00059035	A - B; A - C
3-Hydroxy-3-carboxymethyl-adipic acid	265.056	1.509	14.245	2.27e-05	0.00060386	A - B; A - C; B - C
9-(Formyloxymethyl)-9H-fluorene-2-sulfonic acid	303.033	1.892	14.202	2.32e-05	0.00061334	A - C; B - C
BNDHP	347.047	2.625	14.181	2.35e-05	0.00061535	B - A; C - A
2,6-Anhydro-1,3,4,5-tetra-O-methylhexitol	219.123	6.605	14.131	2.42e-05	0.0006276	A - B; A - C
2-Hexenoylcarnitine	302.161	9.045	14.085	2.49e-05	0.00063904	B - A; C - A
NP-019374	225.11	7.838	14.032	2.57e-05	0.00065313	A - B; A - C
Margaroylglycine	328.284	13.209	14.012	2.6e-05	0.0006549	A - C; B - C
Threonine	120.066	1.353	13.946	2.7e-05	0.00066329	B - A; C - A; C - B
Citraconic acid	129.018	2.875	13.94	2.71e-05	0.00066329	A - B; A - C; B - C
2-{2-[5-(Ethoxycarbonyl)-2-morpholinoanilino]-2-oxoethoxy}acetic acid	367.15	5.713	13.926	2.73e-05	0.00066329	A - C; B - C
Itaconic acid	129.018	2.223	13.917	2.74e-05	0.00066329	A - C; B - C
2,4,4,4-Tetrafluoro-1-(undecafluorocyclohexyl)-1,3-butanedione	438.98	1.854	13.916	2.74e-05	0.00066329	A - C; B - C
3,6-Dichloro-N-(2-hydroxyphenyl)-2-pyridinecarboxamide	280.989	1.857	13.833	2.88e-05	0.00069053	B - A; C - A
N-(1-Deoxy-1-fructosyl)proline	276.109	6.842	13.778	2.98e-05	0.0007073	A - B; A - C
2-Hydroxy-5-[3-(4-methoxy-1-benzofuran-5-yl)-3-oxopropanoyl]phenyl hydrogen sulfate	405.029	1.846	13.727	3.07e-05	0.00072291	A - C; B - C
Isovalerylglutamic acid	276.109	6.833	13.618	3.27e-05	0.00076455	A - B; A - C
Indole-3-acetic acid	176.07	9.114	13.602	3.3e-05	0.00076547	A - B; A - C
6-Cyclopropyl-4-hydroxy-4-(trifluoromethyl)-2-[4-(trifluoromethyl)phenyl]-4,5-dihydro-3(2H)-pyridazinone	365.073	1.395	13.505	3.49e-05	0.00080406	B - A; C - A
O-Demethylpuromycin	456.2	7.799	13.425	3.66e-05	0.00083645	C - A; C - B
2-[2-(2-Butoxyethoxy)ethoxy]ethyl acetate	247.155	8.455	13.388	3.75e-05	0.00084808	A - B; A - C
3-Hydroxy-3-(2,3,4-trimethoxyphenyl)propanoic acid	255.087	8.493	13.354	3.82e-05	0.00085881	A - B; A - C
Triacetin	217.071	7.496	13.294	3.96e-05	0.00088285	A - B; A - C; B - C
2-[2-(2-Butoxyethoxy)ethoxy]ethyl acetate	247.155	8.65	13.28	3.99e-05	0.00088363	A - B; A - C
3-[(2-Aminoethyl)amino]-1-(benzylamino)-7-ethyl-5,6,7,8-tetrahydro-2,7-naphthyridine-4-carbonitrile	349.215	11.703	13.159	4.29e-05	0.00093825	B - A; C - A; C - B
3,5-Dichloro-4-[(4-chlorophenyl)sulfanyl]-2,6-dimethylpyridine	315.953	1.553	13.153	4.31e-05	0.00093825	A - B; A - C; B - C
Decamethyltetrasiloxane	309.119	7.583	13.101	4.44e-05	0.00096077	A - C; B - C
2-Anisic acid	151.039	6.93	12.843	5.19e-05	0.0011131	A - B; A - C
1-Octen-3-yl glucoside	289.166	8.179	12.656	5.81e-05	0.0012378	A - B; A - C
5-(4-Carboxybutylperoxy)pentanoic acid	233.103	6.468	12.543	6.22e-05	0.0013155	A - B; A - C
2-(Methylsulfanyl)-1,1-diphenyl-3-buten-1-ol	269.101	7.841	12.528	6.28e-05	0.0013183	A - B; A - C
Hydroxyquinoline ?	146.06	9.097	12.51	6.35e-05	0.0013228	A - B; A - C; B - C
2-Hydroxyadipic acid	163.06	2.872	12.485	6.45e-05	0.0013282	A - B; A - C; B - C
Bis(trimethylsilyl) N-(trimethylsilyl)glutamate	362.164	9.39	12.48	6.47e-05	0.0013282	A - B; A - C; B - C
L-Histidine trimethylbetaine	198.124	2.334	12.449	6.59e-05	0.001344	B - A; C - A
5-(4-Carboxybutylperoxy)pentanoic acid	233.103	6.847	12.406	6.76e-05	0.0013695	A - B; A - C
Succinic semialdehyde	101.023	1.542	12.368	6.92e-05	0.0013921	A - B; A - C; B - C
3-Hydroxysebacic acid	217.108	6.977	12.289	7.27e-05	0.0014515	A - B; A - C
3-Hydroxytetradecanedioic acid	273.171	9.019	12.273	7.34e-05	0.0014556	A - B; A - C
N-Methyltrifluoroacetamide	150.014	1.323	12.254	7.42e-05	0.0014621	B - A; C - A
Ribothymidine	259.092	2.221	12.24	7.49e-05	0.0014651	B - A; C - A
7,7-Dichlorobicyclo[3.2.0]hept-2-en-6-yl methanesulfonate	254.965	1.568	12.148	7.92e-05	0.0015398	A - B; A - C; B - C
4,4'-Sulfanediyldimorpholine	205.101	1.481	12.112	8.1e-05	0.0015638	C - A; C - B
D-erythro-L-galacto-Nonulose	269.088	1.928	12.093	8.2e-05	0.0015716	A - B; A - C
2-Methyl-4-trifluoromethyl-1H-imidazole	151.048	1.33	12.073	8.3e-05	0.0015809	B - A; C - A
Citraconic acid	129.018	3.409	12.011	8.62e-05	0.0016239	A - B; A - C
Triethyl citrate	275.114	6.821	12.008	8.64e-05	0.0016239	A - B; A - C
3- Acetylphenol sulfate	215.001	7.291	11.967	8.86e-05	0.0016546	A - B; A - C
5-Hydroxyindoleacetic acid	192.065	9.115	11.918	9.14e-05	0.0016952	A - B; A - C; B - C
Triethyl citrate	275.114	8.631	11.873	9.39e-05	0.0017214	C - A; C - B
5-Hexyltetrahydro-2-oxo-3-furancarboxylic acid	213.113	9.792	11.872	9.4e-05	0.0017214	C - A; C - B
Alanylisoleucine	203.139	6.718	11.777	9.97e-05	0.0018152	A - B; A - C
N-(6,8-Difluoro-2-methyl-4-quinolinyl)-N'-[4-(dimethylamino)phenyl]urea	357.152	9.337	11.585	0.00011242	0.0020335	C - A; C - B
Nitrilotripropionamide	231.145	3.626	11.543	0.00011547	0.0020756	C - A; C - B
2-Chloro-2,2-difluoroethyl 4-methylbenzenesulfonate	271.001	2.238	11.451	0.00012231	0.0021848	B - A; C - A
1,3-Dioxolane, 2-(2,4,6-trimethylcyclohex-3-enyl)-4-(1-piperidylmethyl)-	294.242	11.58	11.402	0.00012617	0.0022399	A - C; B - C
piperidine-1-carboxamide	129.102	2.123	11.361	0.00012945	0.0022841	B - A; C - A
D-(+)-Glucose	198.097	1.385	11.348	0.0001305	0.0022885	A - B; A - C; B - C
1-[(5-Amino-5-carboxypentyl)amino]-1-deoxyfructose	309.165	19.765	11.33	0.00013201	0.002301	B - A; C - A
LysoPC(22:5(4Z,7Z,10Z,13Z,16Z)/0:0)	570.354	13.253	11.254	0.00013857	0.0024008	B - A; C - A
LysoPC(20:4(5Z,8Z,11Z,14Z)/0:0)	544.339	13.005	11.118	0.00015103	0.002601	B - A; C - A
4-Hydroxyproline	132.066	3.63	11.101	0.00015272	0.0026104	A - B; A - C; B - C
N-Methylcalystegine B2	231.134	1.446	11.094	0.00015339	0.0026104	C - A; C - B
Methyl 2-acetamido-2-deoxy-3-O-methyl-4,6-bis-O-(trimethylsilyl)hexopyranoside	394.207	12.733	11.036	0.00015914	0.0026866	B - A; C - A; C - B
3,6-Dinitro-1,4-dihydropyrazolo[4,3-c]pyrazole	197.006	1.547	11.03	0.00015974	0.0026866	A - B; A - C; B - C
D-Glucosamine	180.087	1.386	10.851	0.00017917	0.0029958	A - C; B - C
Acipimox	155.043	1.334	10.799	0.00018527	0.00308	C - A; C - B
LysoPC(15:0/0:0)	482.323	12.847	10.763	0.0001896	0.0031338	B - A; C - A; C - B
N-lactoyl-Methionine	220.064	7.214	10.732	0.00019348	0.0031796	A - B; A - C
δ-Gluconic acid δ-lactone	177.04	5.013	10.72	0.0001949	0.0031849	A - B; A - C; B - C
{2-Acetyl-4-[(2-methoxyethoxy)methoxy]cyclopentyl}acetic acid	273.134	9.09	10.652	0.00020373	0.0033103	A - C; B - C
[Similar to: Docosahexaenoyl Ethanolamide; ΔMass: -228.2252 Da]	142.05	5.867	10.625	0.00020725	0.0033486	B - A; C - A
falsch positiv	482.323	12.622	10.588	0.00021234	0.0034117	B - A; C - A; C - B
3,6-Dinitro-1,4-dihydropyrazolo[4,3-c]pyrazole	197.006	1.546	10.508	0.00022357	0.0035575	A - B; A - C; B - C
2-Methylthioxanthone	225.037	6.485	10.506	0.00022389	0.0035575	A - C; B - C
2-Ethoxy-6(5-tetrazolyl)xanthone	307.084	1.617	10.486	0.00022687	0.003585	B - A; C - A
2-Methyl-1-({tris[(2-methyl-2-propanyl)oxy]silyl}sulfanyl)-2-propanamine	352.233	10.557	10.463	0.00023026	0.0036123	C - A; C - B
Maleic acid	115.002	2.562	10.454	0.00023161	0.0036123	A - B; A - C; B - C
Ribothymidine	257.078	5.943	10.449	0.00023244	0.0036123	A - B; A - C
Benzoic acid	121.028	8.014	10.441	0.00023362	0.0036123	A - B; A - C
Methylsuccinic acid	131.034	6.459	10.422	0.00023644	0.0036364	A - B; A - C
Delgocitinib	309.147	9.028	10.361	0.00024607	0.0037644	A - B; A - C
1,3-Bis(4-methylphenyl)-1-{(4Z)-4-[(4-methylphenyl)imino]-4H-3,1-benzoxazin-2-yl}urea	475.214	9.124	10.314	0.00025378	0.0038617	C - A; C - B
2-Norbornaneacetic acid	153.091	8.876	10.288	0.00025817	0.0039071	A - B; A - C
N-Propionylprocainamide	292.202	5.823	10.28	0.00025947	0.0039071	C - A; C - B
Diethyl 2-formyl-1,1-cyclopropanedicarboxylate	215.091	6.512	10.254	0.00026391	0.0039531	A - B; A - C
(2R)-2-[(9Z,12Z)-9,12-Hexadecadienoyloxy]-3-[(hydroxy{[(1S,2S,3S,4S,5R,6S)-2,3,4,5-tetrahydroxy-6-(alpha-D-mannopyranosyloxy)cyclohexyl]oxy}phosphoryl)oxy]propyl nonadecanoate	506.306	9.828	10.221	0.00026974	0.0040195	C - A; C - B
O-(Hydroxy{(2R)-2-hydroxy-3-[(2-methoxyoctadecyl)oxy]propoxy}phosphoryl)-L-serine	540.331	13.478	10.213	0.00027118	0.0040202	B - A; C - A
Methyl 4-(methylsulfanyl)-1-cyclohexene-1-carboxylate	187.079	1.316	10.174	0.00027825	0.0041038	A - C; B - C
L-Citronellol glucoside	317.197	8.544	10.161	0.0002806	0.0041174	A - B; A - C
stellettacholine A	560.334	13.006	10.072	0.00029743	0.0043422	B - A; C - A
2-(2,7-Dibromo-1-naphthyl)acetamide	339.897	1.663	10.056	0.00030062	0.0043666	B - A; C - A; C - B
Dodecanedioic acid	229.144	9.729	10.025	0.00030695	0.0044173	A - B; A - C
N2-Succinyl-L-ornithine	233.113	3.527	10.023	0.00030719	0.0044173	B - A; C - A; C - B
3-tert-Butyladipic acid	201.112	8.111	9.9879	0.00031449	0.0044999	A - B; A - C
L-Histidine	156.077	1.334	9.9085	0.00033148	0.0047195	B - A; C - A; C - B
2-Aminooctanedioic acid	188.092	7.304	9.8696	0.00034014	0.0048189	A - B; A - C
2-Nitrophenyl octyl ether	252.159	11.65	9.8326	0.0003486	0.0049146	B - A; C - A
4-Oxoproline	128.034	2.224	9.8156	0.00035258	0.0049464	B - A; C - A
N-Acetylvanilalanine	252.087	7.091	9.7885	0.00035899	0.0050119	A - B; A - C
3-(3,4,5-Trimethoxyphenyl)propanoic acid	239.092	10.538	9.7556	0.00036694	0.0050981	A - B; A - C
N,N-Dimethylglycine	104.071	1.399	9.7267	0.00037408	0.0051702	B - A; C - A
(2R,3R,4R)-2-Amino-4-hydroxy-3-methylpentanoic acid	148.097	1.841	9.7201	0.00037572	0.0051702	A - B; A - C
TRIADIMEFON	292.086	6.837	9.7121	0.00037775	0.0051734	A - B; A - C
2,3-Dehydrosalvipisone	311.164	11.84	9.6699	0.00038854	0.005296	C - A; C - B
5-(3-Chloro-2-hydroxypropyl)-1,3-dimethyl-5-phenyl-2,4,6(1H,3H,5H)-pyrimidinetrione	323.08	7.372	9.6201	0.0004017	0.0054294	A - B; A - C; B - C
LysoPC(20:3(5Z,8Z,11Z)/0:0)	546.355	13.739	9.6186	0.00040211	0.0054294	B - A; C - A
(3E,18E,20Z)-N~3~,N~18~,N~20~-Trimethoxy-11,21-bis[(trimethylsilyl)oxy]pregn-4-ene-3,18,20-triimine	590.346	13.437	9.5651	0.00041679	0.0056013	B - A; C - A
gamma-Glutamylphenylalanine	293.114	7.685	9.5477	0.0004217	0.0056409	A - B; A - C
2-Methyl-2-propanyl 2,4-diisobutyl-5-({[(2-methyl-2-propanyl)oxy]carbonyl}amino)-1H-imidazole-1-carboxylate	396.285	15.782	9.4933	0.0004374	0.0058239	B - A; C - A
2-Phenyl-3,4-dihydro-2H-thiochromene	227.089	6.496	9.4526	0.00044955	0.005958	A - B; A - C
S~1~,S~2~-Dimethyl 1,2-hydrazinedicarbothioate	178.995	2.838	9.4297	0.00045653	0.0060229	A - C; B - C
5-Nonyltetrahydro-2-oxo-3-furancarboxylic acid	257.175	8.821	9.4212	0.00045916	0.0060299	A - B; A - C
Pipecolic acid	130.086	2.177	9.389	0.00046923	0.0061342	C - A; C - B
Puromycin aminonucleoside	295.151	9.301	9.3288	0.00048872	0.0063599	A - B; A - C
MG(0:0/16:1(9Z)/0:0)	329.268	14.031	9.2563	0.00051331	0.0066499	A - C; B - C
ascr#7	273.134	9.444	9.241	0.00051868	0.0066893	A - C; B - C
3-Hydroxydodecanedioic acid	245.139	8.41	9.2098	0.00052976	0.0067965	A - B; A - C
1,2,4-Triazolo[4,3-a]pyrimidine, 3-trifluoromethyl-5,7-dimethyl-	197.045	6.855	9.2044	0.00053171	0.0067965	A - B; A - C
Pipecolic acid	130.086	1.482	9.1951	0.0005351	0.0068095	C - A; C - B
Diacetoxyscirpenol	367.175	13.006	9.1838	0.00053922	0.0068317	B - A; C - A
4-oxododecanedioic acid	267.122	12.068	9.1751	0.00054242	0.0068421	C - A; C - B
Aminoadipic acid	162.076	5.117	9.1222	0.00056229	0.0070617	A - B; A - C
neutral loss rhamnose	332.125	7.393	9.1113	0.00056648	0.0070834	A - C; B - C
Betamethasone 17,21-dipropionate	505.261	9.099	9.0867	0.00057605	0.007172	C - A; C - B
LysoPC(22:4(7Z,10Z,13Z,16Z)/0:0)	572.37	13.906	9.0709	0.0005823	0.0072186	B - A; C - A
Isopropyl beta-D-glucoside	223.117	7.06	9.0484	0.00059134	0.0072991	C - A; C - B
(2Z)-6-Hydroxynon-2-enoylcarnitine	316.211	9.178	9.0297	0.00059895	0.0073271	A - C; B - C
Methyl 3-(5-cyano-4,5-dimethyl-4-{2-[(2-methyl-2-propanyl)oxy]-2-oxoethyl}-2-oxo-3-pyrrolidinyl)propanoate	337.177	9.252	9.0292	0.00059915	0.0073271	A - B; A - C; B - C
Proline	99.0446	1.398	9.0241	0.00060125	0.0073271	A - C; B - C
13-Hydroxy-9-methoxy-10-oxo-11-octadecenoic acid	341.233	14.051	8.999	0.00061166	0.0074225	B - A; C - A
LysoPC(20:4(5Z,8Z,11Z,14Z)/0:0)	544.339	12.841	8.9564	0.00062976	0.00761	B - A; C - A
Vanillactic acid	211.061	8.438	8.9383	0.00063761	0.0076727	A - B; C - B
N-Carboxyethyl-g-aminobutyric acid	176.092	1.55	8.9269	0.00064261	0.0077006	A - B; A - C
L-Kynurenine	209.092	6.083	8.8411	0.00068163	0.0080807	A - C; B - C
5-Hydroxyindoleacetic acid	209.092	6.08	8.8411	0.00068163	0.0080807	A - C; B - C
[Similar to: NP-004714; ΔMass: -168.0946 Da]	205.071	5.608	8.8387	0.00068275	0.0080807	A - B; A - C
D-1,2,3,4-Tetrahydroisoquinoline-3-carboxylic acid	178.086	9.096	8.8285	0.00068758	0.0081044	A - B; A - C
LysoPE(0:0/20:3(11Z,14Z,17Z))	504.308	13.347	8.7999	0.00070126	0.008232	B - A; C - A
Glycerol 1-propanoate diacetate	231.087	8.594	8.7855	0.00070822	0.0082798	C - A; C - B
S-Ethyl methylphosphonothiofluoridate	140.995	1.509	8.7576	0.00072198	0.0084065	B - A; C - A; C - B
Dinorcapsaicin	278.175	9.122	8.6967	0.00075305	0.0087329	B - A; C - A
2-Methylaminoadenosine	297.131	9.067	8.6847	0.00075932	0.0087348	A - C; B - C
DL-Lactic Acid	89.023	1.927	8.6829	0.00076026	0.0087348	A - B; A - C
(3R,8R,10R)-10-[(3,6-Dideoxy-alpha-L-arabino-hexopyranosyl)oxy]-3,8-dihydroxyundecanoic acid	387.198	9.324	8.679	0.00076232	0.0087348	C - A; C - B
Glutamylthreonine	249.108	2.107	8.6723	0.00076582	0.00874	B - A; C - A
S-aminomethyldihydrolipoamide	235.095	9.793	8.6525	0.00077639	0.0088257	C - A; C - B
2-(Dichloromethyl)benzotrifluoride	226.965	1.152	8.612	0.00079853	0.0090416	C - A; C - B
Butyrylcarnitine	232.154	6.486	8.5824	0.00081511	0.0091628	C - A; C - B
3-Hydroxytetradecanedioic acid	273.171	9.441	8.5815	0.0008156	0.0091628	A - B; A - C
2,4,6-Octatriyn-1-ol	119.049	12.07	8.5727	0.00082058	0.0091829	C - A; C - B
2-Methyl-3,4-dihydro-5H-naphtho[1,8-bc]thiophen-5-one	203.053	1.594	8.5247	0.00084846	0.0094145	A - B; A - C
Asparaginyl-Proline	247.14	2.207	8.5246	0.00084849	0.0094145	A - B; A - C
Alanylhydroxyproline	247.093	1.461	8.5202	0.0008511	0.0094145	B - A; C - A
4-Methoxybenzyl (phenylsulfanyl)acetate	289.089	6.478	8.5041	0.00086067	0.0094839	A - B; A - C
4-Oxoproline	128.034	2.23	8.4701	0.00088133	0.0096413	B - A; C - A
(8E)-11,13-Dihydroxy-4-methyl-4,5,6,7-tetrahydro-2H-3-benzoxacyclododecine-2,10(1H)-dione	291.12	9.356	8.4679	0.00088266	0.0096413	A - B; C - B
δ-Gluconic acid δ-lactone	177.04	1.738	8.4609	0.00088703	0.0096413	A - B; A - C
LysoPC(16:0/0:0)	496.339	13.479	8.4587	0.00088836	0.0096413	B - A; C - A
LysoPC(20:3(5Z,8Z,11Z)/0:0)	546.355	13.44	8.4327	0.00090461	0.0097807	B - A; C - A
2-Methylglutaric acid	147.065	1.459	8.42	0.00091267	0.0098057	A - C; B - C
Cholylhistidine	546.354	13.261	8.4184	0.00091374	0.0098057	B - A; C - A
3-Hydroxyocta-2,5-dienoylcarnitine	322.162	10.026	8.3936	0.00092968	0.0099233	B - A; C - A
MG(0:0/16:1(9Z)/0:0)	329.268	14.159	8.3906	0.00093161	0.0099233	A - C; B - C
4-(2-Hydroxyethyl)-5-(4-methoxy-2-nitrophenyl)-2,4-dihydro-3H-pyrazol-3-one	280.092	1.308	8.3394	0.00096565	0.010248	A - C; B - C
ethyl trifluoroacetamide	142.048	1.606	8.3306	0.00097157	0.010273	B - A; C - A
4-Chloro-2-(3,4-dichlorophenyl)-6-methylpyrimidine	270.96	1.77	8.3157	0.00098178	0.010343	B - A; C - A
3-Hydroxysebacic acid	217.108	7.565	8.2986	0.00099365	0.010382	A - B; A - C
4,4,6-Trimethyl-1,2-dioxo-1,2-dihydro-4H-pyrrolo[3,2,1-ij]quinolin-8-yl 2-thiophenecarboxylate	352.064	6.364	8.2967	0.00099493	0.010382	A - C; B - C
N6-Acetyl-L-lysine	189.123	2.182	8.2947	0.00099634	0.010382	B - A; C - A
2,4,6-Octatriyn-1-ol	119.049	12.762	8.2634	0.0010185	0.010508	C - A; C - B
(2S,4S)-Monatin	291.099	7.958	8.2632	0.0010186	0.010508	A - B; A - C
(Cyclohexyloxy)(methyl)diphenylsilane	297.167	8.812	8.2586	0.0010219	0.010508	A - B; A - C
O-(Hydroxy{(2R)-2-hydroxy-3-[(2-methoxyoctadecyl)oxy]propoxy}phosphoryl)-L-serine	540.331	13.238	8.2571	0.001023	0.010508	B - A; C - A
2,3,4,5-Tetrahydroxy-N-nonylpentanamide	292.212	8.82	8.2051	0.0010611	0.01086	A - B; A - C
2-Carboxy-4-dodecanolide	243.159	9.225	8.2	0.001065	0.010861	A - C; B - C
(2-Chloro-3-quinolinyl)acetonitrile	201.022	8.796	8.1707	0.0010872	0.011048	A - B; A - C
1,4,7,10,13-Pentaoxacyclononadecan-14,19-dione	303.145	6.844	8.1361	0.001114	0.011249	A - B; A - C
L-Threonine	120.066	2.696	8.1352	0.0011147	0.011249	B - A; C - A
Norophthalmic acid	317.145	2.202	8.0745	0.0011635	0.011651	A - B; A - C
Ethyl vanillin isobutyrate	237.112	12.762	8.0706	0.0011668	0.011651	C - A; C - B
Vanilloside	313.093	6.446	8.068	0.0011689	0.011651	A - B; A - C
2-alpha-Ethoxydihydrophytuberin	341.232	12.765	8.0657	0.0011708	0.011651	A - C; B - C
O-Phenyl di(tetrahydro-1(2H)-pyridazinyl)phosphinothioate	325.125	1.324	8.0315	0.0011995	0.011895	B - A; C - A
Topiramate	338.092	5.777	8.0156	0.0012131	0.011989	A - B; A - C
3-Hydroxysuberic acid	213.073	6.452	8.0057	0.0012216	0.012024	A - B; A - C
Leu-Arg-Asn-Arg	558.348	9.602	7.9997	0.0012268	0.012024	C - A; C - B
3',4',5'-Trimethoxycinnamyl alcohol acetate	267.122	12.285	7.9971	0.0012291	0.012024	C - A; C - B
3',5'-Difluoro-4'-hydroxypropiophenone	187.056	1.124	7.9921	0.0012334	0.012025	C - A; C - B
4-Hydroxy-3- methoxyphenylglycol sulfate	263.023	3.864	7.9636	0.0012587	0.01221	A - B; A - C
Pyridine N-oxide glucuronide	271.07	6.826	7.9576	0.001264	0.01221	A - C; B - C
2-[(3S)-1-(Cyclohexylmethyl)-3-pyrrolidinyl]-5-(1-methyl-1H-imidazol-5-yl)-1,3,4-oxadiazole	316.212	7.252	7.9563	0.0012651	0.01221	C - A; C - B
Threonine	118.05	1.34	7.9235	0.001295	0.012428	C - A
DL-Tryptophan	227.079	6.827	7.9175	0.0013006	0.012428	A - C; B - C
5-Nonyltetrahydro-2-oxo-3-furancarboxylic acid	257.174	9.485	7.9173	0.0013007	0.012428	A - B; A - C
LysoPE(0:0/18:2(9Z,12Z))	476.278	12.914	7.9095	0.001308	0.012457	C - A; C - B
2-[4-(Dimethylamino)phenyl]benzothiazole-6-ol	269.076	2.106	7.8759	0.0013397	0.012705	B - A; C - A
2-Iodoethyl 3-oxobutanoate	254.952	3.659	7.8712	0.0013441	0.012705	B - A; C - A
5-Hexyltetrahydro-2-oxo-3-furancarboxylic acid	215.128	10.314	7.8678	0.0013474	0.012705	C - A; C - B
LysoPE(0:0/20:4(5Z,8Z,11Z,14Z))	502.292	12.926	7.8502	0.0013644	0.012824	B - A; C - A
Hydroxyprolyl-Valine	231.134	1.449	7.8314	0.0013828	0.012955	C - A; C - B
TMK	189.123	1.822	7.7998	0.0014143	0.013207	B - A; C - A
2,4,6-Octatriyn-1-ol	119.049	12.292	7.7923	0.001422	0.013235	C - A; C - B
4-oxododecanedioic acid	267.122	11.977	7.7867	0.0014277	0.013245	C - A; C - B
N-[(3s)-2-Oxotetrahydrofuran-3-Yl]butanamide	172.097	5.871	7.7572	0.0014581	0.013484	A - B; A - C
Bis(methylbenzylidene)sorbitol	387.18	12.457	7.7517	0.0014638	0.013493	C - A; C - B
(2R,3R,4R)-2-Amino-4-hydroxy-3-methylpentanoic acid	148.097	1.48	7.7319	0.0014847	0.013642	A - C; B - C
3-Amino-6-chloropyridazine	130.017	1.123	7.7233	0.0014939	0.013659	C - A; C - B
3,5-Difluorophenyl 6-bromohexanoate	351.005	6.146	7.7214	0.001496	0.013659	C - A; C - B
N1-(2,3-dihydro-1,4-benzodioxin-2-ylmethyl)-2,2-dimethylpropanamide	250.141	9.384	7.7134	0.0015046	0.013662	B - A; C - A
Pregnanetriol	337.273	12.725	7.7119	0.0015062	0.013662	C - A; C - B
Pipecolic acid	148.097	2.179	7.7078	0.0015106	0.013662	A - C; B - C
LysoPE(0:0/18:1(11Z))	478.294	13.482	7.6978	0.0015215	0.013717	C - A; C - B
Kuwanon Z	593.146	6.141	7.6888	0.0015313	0.01373	C - A; C - B
Aminomethanesulfonic acid	112.007	1.124	7.6878	0.0015325	0.01373	C - A; C - B
trans-Aconitic acid	173.008	2.231	7.6819	0.0015389	0.013745	A - C; B - C
1-(Carboxymethyl)cyclohexanecarboxylic acid	185.081	8.539	7.6707	0.0015513	0.01377	A - B; C - B
1-(Carboxymethyl)cyclohexanecarboxylic acid	185.081	8.538	7.6707	0.0015513	0.01377	A - B; C - B
10-HDA	185.117	10.938	7.6388	0.0015873	0.014004	A - B; A - C
10-HDA	185.117	10.935	7.6388	0.0015873	0.014004	A - B; A - C
Dihydrothymine	129.066	1.446	7.5991	0.0016333	0.014365	B - A; C - A
LysoPE(0:0/20:1(11Z))	506.325	13.813	7.5818	0.0016538	0.014501	B - A; C - A
2,4,6-Octatriyn-1-ol	119.049	12.459	7.5654	0.0016734	0.014628	C - A; C - B
4-oxododecanedioic acid	267.122	12.457	7.5599	0.0016801	0.014642	C - A; C - B
2,2,2-Trifluoro-N-[2-(2-iodo-1H-imidazol-5-yl)ethyl]acetamide	331.952	6.324	7.5181	0.0017315	0.015044	B - A; C - A
Xanthine	153.041	5.849	7.5089	0.001743	0.015055	A - B; A - C
Tyrosol 4-sulfate	217.017	6.612	7.5088	0.0017431	0.015055	A - B; A - C
5,6,10b,11-Tetrahydro-4H-3-thia-4b-aza-chrysene-1,12(2H,4H)-dione	286.09	2.423	7.5011	0.0017528	0.015093	A - B; A - C
NP-002855	253.141	9.541	7.4795	0.0017804	0.015263	A - B; A - C
N,N-Dibutyl-2-oxo-1-oxaspiro[4.5]decane-4-carboxamide	310.237	15.771	7.4773	0.0017832	0.015263	B - A; C - A
N-Heptanoylglycine	188.128	5.859	7.4407	0.001831	0.015626	B - A; C - A
(7-Chlorobicyclo[4.1.0]hept-7-yl)(trimethyl)silane	247.093	1.458	7.4343	0.0018396	0.015653	B - A; C - A
LysoPC(18:1(9Z)/0:0)	522.355	13.595	7.4266	0.0018499	0.015685	B - A; C - A
Methyl N-(adamantan-1-ylcarbonyl)alanylvalinate	365.243	9.531	7.4233	0.0018543	0.015685	B - A; C - A
LysoPE(0:0/20:1(11Z))	508.339	13.197	7.349	0.001957	0.016501	B - A; C - A
Mevalonic acid	149.081	9.02	7.3413	0.0019679	0.016501	A - C; B - C
Ethyl [3-(diisobutylamino)-3-oxopropanoyl]carbamodithioate	319.151	10.53	7.34	0.0019697	0.016501	A - B; A - C
Tridec-3-enoylcarnitine	356.279	12.574	7.3372	0.0019738	0.016501	B - A; C - A
1-Phenyl-3-methyl-5-pyrazolone (Edaravone)	175.087	6.827	7.3265	0.0019892	0.016535	A - C; B - C
1-Phenyl-3-methyl-5-pyrazolone	175.087	6.83	7.3265	0.0019892	0.016535	A - C; B - C
5-(4-Carboxybutylperoxy)pentanoic acid	233.103	6.335	7.3218	0.001996	0.016543	A - B; A - C
(2R)-2-[(9Z,12Z)-9,12-Hexadecadienoyloxy]-3-[(hydroxy{[(1S,2S,3S,4S,5R,6S)-2,3,4,5-tetrahydroxy-6-(alpha-D-mannopyranosyloxy)cyclohexyl]oxy}phosphoryl)oxy]propyl stearate	499.298	9.486	7.2985	0.0020301	0.016778	C - A; C - B
1,1'-(4H,8H-Bis[1,2,5]oxadiazolo[3,4-b:3',4'-e]pyrazine-4,8-diyl)diethanone	249.038	6.863	7.2839	0.0020518	0.016908	A - B; A - C
L-Glutamine	106.05	1.36	7.2789	0.0020594	0.016922	B - A; C - A
L-Glutamine	147.077	1.35	7.2661	0.0020786	0.017031	B - A; C - A
NP-019374	225.11	8.843	7.2527	0.002099	0.01715	A - B
L-Alanyl-L-proline	205.118	1.459	7.2276	0.0021377	0.017416	A - B; A - C
(8aR,12S,12aR)-12-Hydroxy-4-methyl-4,5,6,7,8,8a,12,12a-octahydro-2H-3-benzoxecine-2,9(1H)-dione	253.143	11.261	7.2012	0.0021794	0.017666	A - B; A - C
2-Bromo-N-methyl-4-nitrobenzenesulfonamide	294.939	1.217	7.1936	0.0021915	0.017666	A - C; B - C
4-(Glycylamino)-N-methyl-N-[4-(1-pyrrolidinyl)-2-butyn-1-yl]butanamide	295.213	9.307	7.1918	0.0021943	0.017666	C - A; C - B
Glutamylthreonine	249.108	1.462	7.1914	0.002195	0.017666	B - A; C - A
cis-4-Decenedioic acid	201.112	9.547	7.1889	0.0021991	0.017666	C - A; C - B
Salsoline-1-carboxylate	236.092	8.405	7.1468	0.0022678	0.018168	A - B; A - C
Tofimilast	340.16	6.469	7.1414	0.0022768	0.018189	C - A
N-Heptanoylglycine	188.128	7.807	7.1324	0.0022918	0.018231	C - A; C - B
(1'S,2'S)-3',11'-dihydroxy-1',2',5'-trimethyl-8'-oxaspiro[oxirane-2,12'-tricyclo[7.2.1.0Â?,â·]dodecan]-5'-en-4'-one	281.136	9.679	7.1306	0.0022948	0.018231	A - C; B - C
Dimethyl [(2-acetoxyethyl)amino]fumarate	246.097	2.347	7.1242	0.0023056	0.018267	A - C; B - C
N-[(Ethoxycarbonyl)methyl)-p-menthane-3-carboxamide	270.206	11.708	7.1159	0.0023196	0.018285	B - A; C - A
4-Amino-4-deoxy-5-(1,2-dihydroxyethyl)-N-7H-purin-6-ylpentopyranosylamine	327.141	9.75	7.1154	0.0023206	0.018285	C - A; C - B
Maleic acid	115.002	3.151	7.1113	0.0023274	0.018289	A - B; A - C
2-[(4-Methylbenzyl)sulfanyl]-N-phenylacetamide	316.101	8.116	7.102	0.0023433	0.018363	A - B; A - C
4-Amino-4'-fluorobiphenyl	94.5474	1.12	7.0759	0.0023886	0.018668	C - A; C - B
Adamsite	275.957	1.12	7.0577	0.0024208	0.018868	C - A; C - B
3-Hydroxydodecanedioic acid	245.139	10.201	7.0395	0.0024534	0.01907	A - C; B - C
13,14-Dihydro prostaglandin E1	355.249	14.059	7.0206	0.0024877	0.019285	C - A; C - B
ART-CHEM-BB B017987	268.032	5.952	7.0155	0.002497	0.019305	A - B
5,6-Dihydrouridine	247.092	1.449	6.9712	0.0025799	0.01986	A - B; A - C
3-Methylglutaric acid	145.05	6.349	6.9697	0.0025827	0.01986	A - B; A - C
Hexaglycine	361.147	6.516	6.9616	0.0025981	0.019926	A - C; B - C
Geranyl acetoacetate	239.164	8.82	6.9479	0.0026244	0.020074	A - B; A - C
DIETHYL 3-BUTENYLMALONATE	213.113	10.451	6.9394	0.0026409	0.020146	C - A; C - B
3,4-Dihydroxyphenylpropionic acid	165.055	3.923	6.9359	0.0026479	0.020146	A - C; B - C
1-[Acetyl(octyl)amino]-1-deoxypentitol	306.227	10.814	6.9162	0.0026866	0.020387	A - C; B - C
Proline	116.071	1.45	6.9039	0.0027111	0.020519	C - A; C - B
N6-Acetyl-L-lysine	189.123	1.466	6.8996	0.0027197	0.02053	B - A; C - A
Tetradecanedioic acid	257.176	10.766	6.8925	0.0027341	0.020584	A - B; A - C
Epoxyeremopetasinorol	225.148	10.818	6.8744	0.0027708	0.020806	A - C; B - C
3-Phenylpropionitrile	132.081	6.828	6.8624	0.0027955	0.020937	A - C; B - C
Pirbuterol	241.154	2.263	6.8578	0.002805	0.020954	A - C; B - C
1-Naphthyl isocyanate	170.06	6.826	6.85	0.0028214	0.021022	A - C; B - C
Mevalonic acid	171.063	3.602	6.8331	0.0028569	0.021231	A - B; A - C
3-Oxobutanoylcarnitine	246.133	2.205	6.8268	0.0028702	0.021275	A - B; A - C
2-Ethyl-1,3,2-benzoxathiaborole	163.039	6.858	6.8233	0.0028777	0.021276	A - B; A - C
1-Heneicosanoyl-glycero-3-phosphoserine	566.346	13.813	6.8165	0.0028921	0.021327	B - A; C - A
Kamahine C	291.12	9.016	6.8097	0.0029067	0.02138	A - C; B - C
2,6-Dichlorotoluene	158.978	1.123	6.8036	0.00292	0.021423	C - A; C - B
L-Tryptophan	205.097	6.826	6.7848	0.0029609	0.021668	A - C; B - C
2-(3,4-dihydroxyphenyl)acetamide	209.092	6.027	6.7672	0.0029998	0.021868	A - C; B - C
N-Nonyl-N-(3-phenylpropyl)-1-nonanamine	388.393	14.045	6.7656	0.0030035	0.021868	B - A; C - A
N-Isobutyl-2,4,8-decatrienamide	222.185	11.125	6.7583	0.0030199	0.021932	B - A; C - A
2-Oxoglutaric acid	145.013	1.542	6.7504	0.0030376	0.022006	A - C; B - C
MFCD09865752	241.105	6.554	6.731	0.0030816	0.022268	A - B; A - C
N3,N4-Dimethyl-L-arginine	203.15	1.731	6.7118	0.0031259	0.022481	A - B; A - C
[Similar to: NP-016596; ΔMass: -188.1387 Da]	179.038	6.138	6.7115	0.0031267	0.022481	A - B
Sesquimustard	218.984	1.121	6.704	0.0031441	0.02255	C - A; C - B
Sebacic acid	247.118	8.356	6.6892	0.0031789	0.022686	A - C; B - C
Prenyl glucoside	247.118	8.348	6.6892	0.0031789	0.022686	A - C; B - C
L-lupinic acid	307.151	10.879	6.6854	0.0031881	0.022696	A - C; B - C
chloralodol	265.016	1.121	6.6781	0.0032054	0.022762	C - A; C - B
Norophthalmic acid	274.104	1.454	6.6721	0.0032199	0.022792	B - A; C - A
7-Methoxy-3-(tetrahydro-2H-pyran-2-yloxy)crinan-1-ol	404.206	12.067	6.6671	0.0032319	0.022792	C - A; C - B
Indole	159.092	6.83	6.6647	0.0032375	0.022792	A - C; B - C
Urolithin a 3-sulfate	306.992	6.304	6.655	0.0032609	0.022792	C - A
Alanine lactate	178.071	1.866	6.6537	0.0032643	0.022792	A - B; A - C
L-Pyroglutamic acid	130.05	1.795	6.652	0.0032683	0.022792	B - A; C - A
(2R)-2-Hydroxy-3-{[(4Z)-2-methoxy-4-hexadecen-1-yl]oxy}propyl 2-(trimethylammonio)ethyl phosphate	510.355	14.162	6.6502	0.0032726	0.022792	B - A; C - A
3-Hydroxysebacic acid	217.108	7.429	6.6501	0.003273	0.022792	A - B; A - C
Gabapentin	172.133	8.202	6.6337	0.0033132	0.023003	B - A; C - A
[Similar to: NP-016596; ΔMass: -206.1315 Da]	179.055	1.39	6.6313	0.0033192	0.023003	A - C
2-Ethyl-2-methyl-N-(6-chloro-4-sulfamoyl-o-tolyl)succinimide	343.053	1.55	6.623	0.0033398	0.02308	A - C
NP-008515	297.167	10.819	6.6204	0.0033464	0.02308	A - C; B - C
Tyrosol	121.065	9.024	6.6082	0.0033769	0.023179	A - C
4-Hydroxystyrene	121.065	9.016	6.6082	0.0033769	0.023179	A - C
2-Aminoethanesulfonamide	125.038	1.126	6.5958	0.0034085	0.02334	C - A; C - B
5-Sulfosalicylic acid	216.98	6.742	6.5849	0.0034362	0.02343	A - B; A - C
LysoPC(P-18:1(9Z)/0:0)	506.36	13.322	6.5842	0.003438	0.02343	A - C; B - C
Hydroxypropionylcarnitine	216.123	1.528	6.5714	0.0034712	0.023596	A - B; A - C
N'-Formylkynurenine	235.072	6.828	6.5685	0.0034786	0.023596	A - C; B - C
3'-Hydroxyamobarbital	243.134	6.371	6.5611	0.0034979	0.023635	A - C
1-(beta-D-Ribofuranosyl)-1,4-dihydronicotinamide	257.113	2.351	6.56	0.0035009	0.023635	C - A; C - B
LysoPC(18:1(9Z)/0:0)	522.355	13.814	6.555	0.003514	0.023657	B - A; C - A
n-Propyl GalIate	211.061	7.174	6.5475	0.0035339	0.023657	A - B; A - C
3,4-MDPA	222.146	9.705	6.5465	0.0035365	0.023657	B - A; C - A
2-Pyridylacetic acid	138.053	1.612	6.5463	0.003537	0.023657	C - A; C - B
(8aR,12S,12aR)-12-Hydroxy-4-methyl-4,5,6,7,8,8a,12,12a-octahydro-2H-3-benzoxecine-2,9(1H)-dione	253.143	11.058	6.5331	0.0035721	0.023808	A - B; A - C
4-Indolecarbaldehyde	146.06	6.827	6.5316	0.0035761	0.023808	A - C; B - C
Mesityl phenyl sulfone	261.094	2.127	6.5225	0.0036005	0.023914	A - C; B - C
Glycerophospho-N-palmitoyl ethanolamine	454.292	13.362	6.5157	0.0036189	0.023981	C - A
Ethyl N2-acetyl-L-argininate	245.161	6.482	6.5069	0.0036429	0.024029	C - A; C - B
metconazole	318.138	9.216	6.4995	0.0036632	0.024029	A - B; A - C
NP-020082	155.07	6.452	6.4986	0.0036658	0.024029	A - B; A - C
Homoarecoline	170.118	7.807	6.498	0.0036673	0.024029	C - A; C - B
N~5~-(1,3,5-trimethyl-1H-pyrazol-4-yl)-1H-1,2,4-triazole-3,5-diamine	208.131	8.976	6.4948	0.0036762	0.024029	B - A; C - A
4,6-Bis(dimethylamino)-1,3,5-triazine-2-carbohydrazide	208.131	8.975	6.4948	0.0036762	0.024029	B - A; C - A
(8E)-11,13-Dihydroxy-4-methyl-4,5,6,7-tetrahydro-2H-3-benzoxacyclododecine-2,10(1H)-dione	291.12	8.666	6.4722	0.0037389	0.024384	A - C; B - C
(2,2,7,7-Tetramethyltetrahydro-3aH-bis[1,3]dioxolo[4,5-b:4',5'-d]pyran-3a-yl)methyl dimethylsulfamate	366.123	6.507	6.4578	0.0037797	0.024594	A - B; A - C
L-5-Hydroxytryptophan	221.092	6.83	6.4471	0.0038103	0.024737	A - C; B - C
4-Chloro-N-(4-hydroxy-5-isopropyl-2-methylphenyl)benzenesulfonamide	338.062	1.412	6.441	0.0038276	0.024793	B - A; C - A
Acrylic acid	71.0125	3.103	6.4368	0.0038399	0.024817	A - C; B - C
Dihydrovaltrate	425.216	13.816	6.4116	0.0039133	0.025234	B - A; C - A
5-Sulfosalicylic acid	216.981	6.376	6.398	0.0039535	0.025437	A - B; A - C
Glutaric acid	131.034	6.226	6.3821	0.0040011	0.025673	A - C
NP-022231	146.081	5.156	6.3798	0.004008	0.025673	A - B; A - C
Linoleamide	280.263	15.144	6.3628	0.0040599	0.025947	C - A
Dodecanedioic acid	229.144	9.394	6.359	0.0040716	0.025964	A - B; A - C
N/Ofq-(1-13)-NH2	691.395	9.376	6.3406	0.0041283	0.026254	C - A; C - B
(R)-Pelletierine	142.123	7.808	6.3354	0.0041447	0.026254	C - A
5-Nonyltetrahydro-2-oxo-3-furancarboxylic acid	255.16	10.18	6.3325	0.0041536	0.026254	A - B; A - C
3-Hydroxytetradecanedioic acid	255.16	10.183	6.3325	0.0041536	0.026254	A - B; A - C
O-Phenyl di(tetrahydro-1(2H)-pyridazinyl)phosphinothioate	327.141	9.518	6.3261	0.0041737	0.026273	A - B; A - C
Tetradecanedioic acid	257.176	9.587	6.3241	0.0041799	0.026273	A - B; A - C
1-(6-Methyl-2-pyridinyl)-3-nonanol	236.201	11.695	6.3229	0.0041839	0.026273	B - A; C - A
Isoquinoline	148.076	6.83	6.3035	0.0042456	0.026602	A - C; B - C
MPPa (Methyl pyropheophorbide-a)	549.287	9.162	6.2779	0.0043287	0.027036	C - A; C - B
2,3,5,6-Tetrachloro-4-(4-methyl-1-piperidinyl)pyridine	310.969	1.815	6.2764	0.0043336	0.027036	A - C; B - C
1,2-dibutyrin	213.113	10.45	6.2628	0.0043783	0.027255	C - B
LysoPE(0:0/18:1(11Z))	480.307	13.482	6.2485	0.0044259	0.027375	C - A; C - B
NP-019374	183.102	10.284	6.2485	0.0044261	0.027375	A - B; A - C
[Similar to: 8-Isoprostaglandin F1β; ΔMass: -172.1472 Da]	183.102	10.28	6.2485	0.0044261	0.027375	A - B; A - C
(±)9(10)-DiHOME	349.215	12.939	6.2371	0.0044645	0.02754	C - A
1,4,7,10,13-Pentaoxacyclononadecan-14,19-dione	303.145	7.258	6.2337	0.0044759	0.02754	A - B; A - C
Cholylhistidine	546.354	13.449	6.232	0.0044815	0.02754	B - A; C - A
2-Methyl-1-phenyl-2-propanyl acetate	193.122	10.818	6.2216	0.004517	0.027638	A - C; B - C
2-Chloro-N-[(4-methylpiperazin-1-yl)carbothioyl]benzamide	296.063	2.22	6.2146	0.0045414	0.027638	B - A; C - A
Oleoyl glycine	340.284	14.95	6.2145	0.0045417	0.027638	A - C; B - C
3-Oxooctadecanoic acid	340.284	14.949	6.2145	0.0045417	0.027638	A - C; B - C
m-Xylene	124.112	7.804	6.2134	0.0045454	0.027638	C - A; C - B
NP-000124	211.133	10.113	6.2053	0.0045735	0.02775	A - C; B - C
3-Methyladipic acid	159.065	7.397	6.1935	0.0046146	0.027857	A - B; A - C
CU4810000	225.986	1.118	6.1901	0.0046264	0.027857	C - A
(3-Bromo-4-methoxyphenyl)acetonitrile	225.987	1.122	6.1901	0.0046264	0.027857	C - A
2-Ethyl-1,3,2-benzoxathiaborole	163.039	8.172	6.1891	0.0046299	0.027857	A - B
Cortol	386.289	13.733	6.1822	0.0046541	0.027944	A - C; B - C
N-Methyl-N-(2-ethylhexyl)trifluoroacetamide	240.157	9.707	6.1698	0.0046982	0.02815	B - A; C - A
4-(2,6-Dioxo-1-propyl-2,3,6,7-tetrahydro-1H-purin-8-yl)-benzenesulfonic acid 4-nitro-phenyl ester	470.078	6.144	6.1549	0.0047519	0.028413	C - A; C - B
1-Heneicosanoyl-glycero-3-phosphoserine	566.346	13.595	6.1459	0.0047844	0.028498	B - A; C - A
EK6100000	233.03	2.185	6.1455	0.004786	0.028498	A - C; B - C
4-Ethynylaniline	118.065	6.826	6.1336	0.0048292	0.028669	A - C; B - C
Phenylacetylene	144.081	6.827	6.1281	0.0048494	0.028669	A - C; B - C
6-Methylquinoline	144.081	6.827	6.1281	0.0048494	0.028669	A - C; B - C
2,3,4,5-Tetrahydroxy-N-nonylpentanamide	292.211	10.816	6.1267	0.0048546	0.028669	A - C; B - C
3-Oxodecanoic acid	187.133	8.985	6.1074	0.0049267	0.029036	B - A; C - A
Sodium sulfate	164.921	1.197	6.098	0.0049619	0.029183	A - C; B - C
Trigonelline	97.0289	1.423	6.0901	0.0049919	0.029299	A - B; A - C
Phenylglyoxylic acid	149.027	6.803	6.0868	0.0050045	0.029313	A - B; A - C
2-Isopropylmalic acid	175.06	6.094	6.0629	0.0050966	0.029792	A - B; A - C
5-Hydroxylysine	163.108	1.15	6.0544	0.0051296	0.029924	B - A; C - A
Methyl {2-acetyl-4-[(2-methoxyethoxy)methoxy]cyclopentyl}acetate	287.15	8.204	6.0227	0.0052555	0.03058	A - B; A - C
Isoketocamphoric acid	215.092	7.667	6.0207	0.0052633	0.03058	A - B; A - C
N-(1-Deoxy-1-fructosyl)proline	278.123	1.937	6.015	0.0052864	0.030586	A - C
2-Phenyl-2,3-dihydro-1-thia-4a,9-diaza-fluoren-4-one	279.06	2.634	6.0142	0.0052897	0.030586	B - A; C - A
Crotonic acid	85.0281	6.115	6.0094	0.0053089	0.030586	A - C; B - C
N-Methylcalystegine B2	190.107	7.267	6.0077	0.0053161	0.030586	A - B; A - C
Allixin	227.128	11.45	6.0074	0.0053174	0.030586	B - A; C - A
1,2-Dioctanoyl PC	510.318	12.601	5.9966	0.0053612	0.030776	C - A
Leucylproline	188.128	6.488	5.9862	0.0054041	0.03096	B - A; C - A
Adipic acid	145.05	6.663	5.9805	0.0054276	0.03099	A - B; A - C
Homo-L-arginine	189.135	1.339	5.979	0.0054342	0.03099	C - B
LysoPC(20:2(11Z,14Z)/0:0)	548.37	13.919	5.9764	0.005445	0.03099	B - A; C - A
1,3,7-Trimethyl-8-piperazin-1-yl-3,7-dihydro-purine-2,6-dione	279.156	9.753	5.9746	0.0054524	0.03099	A - B; A - C
(+/-)9,10-dihydroxy-12Z-octadecenoic acid	349.215	13.345	5.9714	0.0054658	0.031005	C - A; C - B
3-Hydroxy-3-(methoxycarbonyl)pentanedioic acid	159.029	3.658	5.9658	0.0054892	0.031077	A - B; A - C
1-Oxa-3-azaspiro[4.5]decan-2-one, 4-hydroxy-4-methyl-3-(2,2,6,6-tetramethyl-4-piperidyl)-	325.248	9.747	5.9586	0.0055197	0.031188	B - A
Ferulic acid 4-O-sulfate	273.007	8.512	5.9472	0.0055682	0.0314	A - C
Creatine ethyl ester falsches M+H fragmentiert	160.108	5.581	5.9326	0.0056306	0.031649	C - A; C - B
Traumatic acid	227.128	7.599	5.9315	0.0056354	0.031649	A - B; A - C
Chloropyramine	290.142	8.811	5.9292	0.0056453	0.031649	C - A
3-Phenylpropionitrile	115.054	6.831	5.9188	0.0056903	0.031759	A - C; B - C
5-Nonyltetrahydro-2-oxo-3-furancarboxylic acid	274.201	10.816	5.918	0.0056938	0.031759	A - C; B - C
L-Pyroglutamic acid	130.05	2.221	5.9171	0.0056981	0.031759	B - A; C - A
(2Z)-4-[(Methylsulfonyl)oxy]-2-buten-1-yl N-{[(2-methyl-2-propanyl)oxy]carbonyl}glycinate	322.096	6.392	5.8976	0.005784	0.032176	A - B; A - C
9b-hydroxy-6,6,9a-trimethyl-3-oxo-1H,3H,5H,5aH,6H,7H,8H,9H,9aH,9bH-naphtho[1,2-c]furan-9-yl 2-acetamido-3-methylbutanoate	430.222	11.551	5.8919	0.0058091	0.032253	A - B; A - C
2'-Deoxymugineic acid	305.134	6.508	5.8884	0.0058249	0.032278	A - C; B - C
Octadecyl 2,2,2-trichloroethyl carbonate	445.204	9.526	5.8724	0.0058969	0.032514	C - A; C - B
LysoPE(0:0/16:0)	454.292	13.129	5.8719	0.0058994	0.032514	C - A; C - B
δ-Gluconic acid δ-lactone	177.04	5.786	5.8714	0.0059013	0.032514	A - B; A - C
N-Acetyl-4-aminosalicylic acid	194.045	7.352	5.8546	0.0059782	0.032875	A - B; A - C
(2S,3R)-2-Amino-3-hydroxyhexadecyl dihydrogen phosphate	354.24	11.872	5.8395	0.0060481	0.033195	B - C
LysoPC(16:1(9Z)/0:0)	494.324	12.6	5.8298	0.0060934	0.03338	C - A
1-(1,2,3,4,5-Pentahydroxypent-1-yl)-1,2,3,4-tetrahydro-beta-carboline-3-carboxylate	367.15	6.664	5.8258	0.0061119	0.033418	A - C
2-Ethyl-2-methyl-N-(6-chloro-4-sulfamoyl-o-tolyl)succinimide	343.053	2.19	5.8163	0.0061572	0.033562	A - C
(6E)-8-Methyl-6-(2-methylpentylidene)octahydro-7,8-indolizinediol	254.211	11.689	5.8153	0.0061617	0.033562	B - A; C - A
Pyruvic acid	87.0074	1.525	5.8115	0.0061799	0.033598	A - C
Prostaglandin F1a	357.263	13.839	5.8082	0.0061955	0.033619	A - C; B - C
Citraconic acid	129.018	6.115	5.8034	0.0062184	0.03368	A - C; B - C
(2-Ethylcrotonoyl)urea	157.097	5.591	5.7977	0.0062459	0.033765	C - A
N1-(1-benzyl-4-piperidyl)-4-chlorobenzene-1-sulfonamide	383.116	2.07	5.7867	0.0062993	0.03399	A - B; A - C
p-TOLUENESULFONYL FLUORIDE	173.008	4.222	5.7795	0.0063339	0.034113	A - B; A - C
N2-Fructopyranosylarginine	337.171	1.364	5.7513	0.0064735	0.0348	A - B
LysoPI(16:0/0:0)	571.289	19.766	5.734	0.0065604	0.035201	B - A; C - A
N-Acetyl-L-glutamine	187.072	1.409	5.7228	0.0066177	0.03538	B - A; C - A
Daumone	275.15	9.598	5.7227	0.0066184	0.03538	A - C; B - C
Glutaminylproline	244.129	1.509	5.7134	0.006666	0.035531	A - B; A - C
Trimethylphosphoranylidenecyanamide	117.057	6.828	5.7124	0.0066713	0.035531	A - C; B - C
Succinic semialdehyde	101.023	2.607	5.6947	0.0067633	0.035954	A - C
Levulinic acid	115.039	5.874	5.6644	0.0069238	0.036672	A - B; A - C
Levulinic acid	115.039	5.867	5.6644	0.0069238	0.036672	A - B; A - C
beta-Hydroxy-gamma-trimethylaminobutyric acid	162.113	2.189	5.6522	0.0069896	0.036952	C - A
2-Chloro-N-(2-{[2-(chloroacetyl)hydrazino]carbonyl}phenyl)acetamide	304.024	3.517	5.6477	0.007014	0.037013	B - A; C - A
6-{[Dimethyl(2-methyl-2-propanyl)silyl]oxy}-1-{4-[(2-methoxyethoxy)methoxy]-2-(2-methyl-1,3-dioxolan-2-yl)cyclopentyl}-3-heptyn-2-ol	499.31	14.691	5.6427	0.0070411	0.037085	C - A; C - B
2-Ethyl-1,3,2-benzoxathiaborole	163.039	10.038	5.6405	0.0070534	0.037085	A - B; C - B
LysoPC(P-16:0/0:0)	480.344	13.874	5.6219	0.0071555	0.037553	A - C; B - C
Diethyl ({[4-butyl-3-(octylsulfanyl)phenyl]amino}methylene)malonate	464.282	9.726	5.6025	0.0072641	0.038054	A - B
(2S,3R,4R,5S,6S)-2-(Hydroxymethyl)-6-phenylmethoxyoxane-3,4,5-triol	269.103	9.738	5.5911	0.0073292	0.038223	A - B; A - C
4-Trimethylammoniobutanoic acid	146.118	6.672	5.5889	0.0073412	0.038223	A - B; C - B
(3aR,4aS,5R,6S,8S,9aR)-5,6-dihydroxy-4a,8-dimethyl-3-methylidene-dodecahydroazuleno[6,5-b]furan-2-one	249.148	11.208	5.5883	0.007345	0.038223	A - C; B - C
Glycolic acid	75.0074	1.499	5.5875	0.0073495	0.038223	A - C; B - C
3-Hydroxy-cis-5-octenoylcarnitine	302.196	6.488	5.5819	0.0073815	0.03832	C - A
Phenol	95.0497	3.933	5.5681	0.0074614	0.038665	A - C
4-Chloro-N-[1-oxo-1-(1-piperidinyl)-2-propanyl]benzamide	293.106	8.568	5.5588	0.0075152	0.038874	A - C; B - C
(E)-2-octenal	109.102	8.209	5.5344	0.0076595	0.039549	B - A; C - A
1,2-dibutyrin	231.123	9.097	5.5299	0.0076867	0.039618	A - C
Disiloxane, methylpentaphenyl-	471.162	6.237	5.5272	0.0077028	0.03963	A - C
Choline	104.108	1.333	5.5023	0.0078538	0.040335	C - A
cis-4-Decenedioic acid	201.112	7.383	5.4961	0.0078919	0.040458	A - B; A - C
LysoPC(18:2(9Z,12Z)/0:0)	520.34	13.006	5.4927	0.0079127	0.040493	B - A; C - A
N-(5,8-Dimethoxy-2,3-dimethyl-6-quinoxalinyl)-N-[3-(dimethylamino)propyl]-2,2,2-trifluoroacetamide	415.196	13.007	5.4896	0.0079319	0.040519	B - A; C - A
LysoPE(0:0/16:1(9Z))	452.276	12.516	5.4778	0.0080051	0.040813	C - A; C - B
4-Hydroxybenzaldehyde	123.044	3.937	5.4752	0.0080211	0.040813	A - C
Cytidine	242.079	1.342	5.4717	0.0080435	0.040813	A - C; B - C
Methyl 3,3,3-trifluoro-2-hydroxy-2-(1H-indol-3-yl)propanoate	272.054	8.521	5.4697	0.0080558	0.040813	A - B; A - C
2,5,8,11-Tetraethyltris[1,3,2]dioxaborolo[1,4:2,3:3,4]cyclobuta[1,2-d][1,3,2]dioxaborole	337.16	2.171	5.4677	0.0080688	0.040813	A - C
DL-Tryptophan	203.082	6.834	5.4667	0.0080746	0.040813	A - C; B - C
(S)-3,4-Dihydroxybutyric acid	121.05	1.988	5.4458	0.0082079	0.041414	A - C; B - C
Glutamylproline	245.113	5.264	5.4434	0.0082231	0.041418	B - A; C - A
Adamantane, 2-[2-(pentamethyldisilanyl)-2-(phenylthio)ethylidene]-	401.214	9.841	5.4399	0.0082458	0.04146	C - A; C - B
Acetanilide	136.076	3.946	5.4167	0.0083965	0.042144	A - C
5-Bromo-N,N-dimethyl-4-(methylsulfanyl)-2-pyrimidinamine	247.985	2.638	5.41	0.0084412	0.042294	B - A; C - A
2-Phenyl-2,3-dihydro-1-thia-4a,9-diaza-fluoren-4-one	279.06	2.244	5.3971	0.0085265	0.042587	B - A; C - A
1-[(5-Amino-5-carboxypentyl)amino]-1-deoxyfructose	309.165	1.332	5.3959	0.0085345	0.042587	B - A; C - A
Methyl 6,7-dimethoxy-4-ethyl-beta-carboline-3-carboxylate	315.133	9.982	5.3945	0.008544	0.042587	A - C
5-Methylthioribose	181.053	1.469	5.3852	0.0086064	0.042823	A - C; B - C
Proline	116.071	1.158	5.3773	0.00866	0.043016	B - A; C - A
6-{[Dimethyl(2-methyl-2-propanyl)silyl]oxy}-1-{4-[(2-methoxyethoxy)methoxy]-2-(2-methyl-1,3-dioxolan-2-yl)cyclopentyl}-3-heptyn-2-ol	499.31	11.725	5.3649	0.0087442	0.043359	C - A
13,14-Dihydro prostaglandin E1	355.249	13.918	5.3547	0.0088148	0.043634	C - A
Octopine	247.14	1.45	5.3421	0.0089026	0.043993	A - B; A - C
LysoPC(16:1(9Z)/0:0)	494.323	12.399	5.3152	0.0090927	0.044855	C - A
L-Rhamnose	163.06	5.724	5.3105	0.0091257	0.044941	C - A
Sulfotep	321.015	4.17	5.305	0.0091654	0.045059	B - A
2,2,2-TRIFLUOROETHYL BUTYRATE	171.063	3.581	5.297	0.0092233	0.045199	A - C
Dodecanedioylcarnitine	374.253	13.726	5.2931	0.009252	0.045199	B - C
MQH	437.162	6.822	5.2924	0.0092567	0.045199	A - C; B - C
1-{[3-(4-fluorophenyl)-1H-pyrazol-4-yl]methyl}-4-(2-methoxyphenyl)piperidine	364.18	9.302	5.2924	0.0092567	0.045199	A - B; A - C
Phaseolic acid	261.134	8.992	5.2869	0.009297	0.045319	A - C; B - C
Hexanesulfonic acid	167.074	2.483	5.2819	0.0093333	0.045419	A - B; A - C
3',5'-Difluoro-4'-hydroxypropiophenone	185.042	6.743	5.2247	0.0097639	0.04732	A - B; A - C
Methyl 1,6-dimethyl-2-oxo-4-[4-(trifluoromethoxy)phenyl]-1,2,3,4-tetrahydro-5-pyrimidinecarboxylate	343.091	1.392	5.2237	0.0097713	0.04732	B - A; C - A
Isoquinoline	130.065	10.697	5.2235	0.0097733	0.04732	A - B; C - B
Glycerol tripropanoate	259.119	7.295	5.2155	0.0098351	0.047539	A - B; A - C
L-Serine	147.076	19.73	5.2076	0.0098963	0.047743	C - A
3-[4-(Dimethylamino)phenyl]-6,8-dimethylpyrimido[5,4-e][1,2,4]triazine-5,7(6H,8H)-dione	313.141	10.817	5.2058	0.0099105	0.047743	A - C; B - C
Malonylglycine	217.047	1.356	5.188	0.010051	0.048339	C - A; C - B
2-Hydroxylauroylcarnitine	360.274	13.124	5.1795	0.010119	0.048583	A - C; B - C
Cyclodopa glucoside	358.113	2.193	5.1699	0.010196	0.048872	A - C; B - C
Adamantane, 2-[2-(pentamethyldisilanyl)-2-(phenylthio)ethylidene]-	401.214	8.951	5.1669	0.01022	0.048905	A - B; A - C
5,7-Dibromo-8-quinolinamine	300.898	1.111	5.1413	0.010429	0.049824	C - A

## Sheet: anova_day 14
Feature annotation	m/z	RT	f.value	p.value	FDR	Fisher's LSD		Note that multiple feature occurrences can be explained by the slight chemical deviations of the same analyte due to fragmentation, analyte adduction with various charge carriers, and the detection of naturally occurring isotopes (Mahieu and Patti, 2017)
(4aR,5R,6R)-6-hydroxy-4a,5-dimethyl-3-(prop-1-en-2-yl)-2,4a,5,6,7,8-hexahydronaphthalen-2-one	255.134	3.107	872.01	4.25e-33	1.22e-29	A - B; A - C; B - C		Mahieu, N. G., and G. J. Patti. 2017. Systems-level annotation of a metabolomics data set reduces 25 000 features to fewer than 1000 unique metabolites. Anal. Chem. 89:10397–10406.
Daidzein 4'-sulfate	333.007	8.358	804.82	1.96e-32	2.82e-29	A - B; A - C; B - C
Cyclohexylamine	100.113	6.515	711.61	2.03e-31	1.57e-28	B - A; C - A; C - B
Cyclohexylamine	100.113	6.518	708.84	2.19e-31	1.57e-28	B - A; C - A; C - B
2-Aminoheptanoic acid	146.118	6.517	648.59	1.18e-30	6.78e-28	B - A; C - A; C - B
Apigenin 7-sulfate	349.002	8.962	588.71	7.36e-30	3.53e-27	A - B; A - C; B - C
Daidzein 4'-O-glucuronide	429.083	7.639	509	1.14e-28	4.68e-26	A - B; A - C; B - C
Genistein 7-O-glucuronide	445.077	8.217	440.37	1.72e-27	6.17e-25	A - B; A - C; B - C
Ethyl N-[(allyloxy)carbonyl]-N-methylglycyl-N-methylglycinate	295.126	6.443	414.7	5.26e-27	1.68e-24	A - B; A - C; B - C
gamma-L-Glutamyl-L-pipecolic acid	259.129	5.921	189.66	8.06e-21	2.32e-18	A - B; A - C; B - C
1-[4-(4-Bromo-phenyl)-thiazol-2-yl]-4-methyl-piperidine	335.023	8.374	187.16	1.02e-20	2.66e-18	A - C; B - C
N-Methylcalystegine B2	231.134	1.561	147.01	6.88e-19	1.52e-16	A - B; A - C; B - C
Hydroxyprolyl-Valine	231.134	1.561	147.01	6.88e-19	1.52e-16	A - B; A - C; B - C
N,N-Dimethyl-3,9-bis(methylsulfinyl)-20-azatetracyclo[9.6.2.1~4,8~.0~12,17~]icosa-1(18),4(20),5,7,11(19),12,14,16-octaen-6-amine	427.151	1.223	102.11	3.15e-16	6.48e-14	B - A; C - A; C - B
Pipecolic acid	147.113	1.155	94.798	1.06e-15	1.89e-13	B - A; C - A; C - B
DL-Lysine	147.113	1.155	94.798	1.06e-15	1.89e-13	B - A; C - A; C - B
Diethyl cyano(2,3,5,6-tetrafluoro-4-pyridinyl)methylphosphonate	327.051	1.211	94.48	1.12e-15	1.89e-13	B - A; C - A; C - B
Cyclotrisiloxane, 2,4,6-trimethyl-2,4,6-trivinyl-	259.064	1.218	91.973	1.72e-15	2.75e-13	B - A; C - A; C - B
Cilastatin kein MS2 falsche Zuordnung	359.164	1.22	82.475	9.77e-15	1.48e-12	B - A; C - A; C - B
Pyridoxamine	169.095	1.22	79.251	1.83e-14	2.63e-12	B - A; C - A; C - B
Nitrilotripropionamide	231.145	3.626	75.195	4.14e-14	5.67e-12	B - A; C - A; C - B
1-[(5-Amino-5-carboxypentyl)amino]-1-deoxyfructose	309.165	1.156	71.438	9.12e-14	1.19e-11	B - A; C - A; C - B
(2-Chloro-3-quinolinyl)acetonitrile	201.022	8.796	69.558	1.37e-13	1.71e-11	A - B; A - C; B - C
L-Histidine trimethylbetaine	198.124	2.334	64.503	4.29e-13	5.13e-11	B - A; C - A; C - B
2-Anisic acid	151.039	7.424	63.713	5.15e-13	5.93e-11	B - A; C - A; C - B
Prolyl-Threonine	217.118	5.927	63.116	5.93e-13	6.56e-11	A - B; A - C; B - C
Homo-L-arginine	189.135	1.339	56.662	2.9e-12	3.08e-10	B - A; C - A; C - B
N6-Acetyl-L-lysine	189.123	2.182	56.301	3.18e-12	3.26e-10	B - A; C - A; C - B
2-nonenoylglycine	214.144	9.6	56.031	3.41e-12	3.38e-10	C - A; C - B
7-hydroxy-1,4a-dimethyl-9-oxo-7-(propan-2-yl)-1,2,3,4,4a,4b,5,6,7,9,10,10a-dodecahydrophenanthrene-1-carboxylic acid	315.193	7.285	54.394	5.22e-12	5.01e-10	B - A; C - A; C - B
Diethylol dimethyl hydantoin	215.103	5.933	53.832	6.06e-12	5.62e-10	A - B; A - C; B - C
N-Nonanoylglycine	214.144	9.788	47.793	3.24e-11	2.91e-09	B - A; C - A; C - B
L-Histidine	154.061	1.294	47.061	4.01e-11	3.48e-09	C - A; C - B
Equol-O-glucuronide	417.119	8.512	46.976	4.11e-11	3.48e-09	A - B; A - C; B - C
Pyrogallol-2-O-glucuronide	301.056	6.121	44.722	8.05e-11	6.62e-09	A - B; A - C; B - C
L-Histidine	156.077	1.334	41.32	2.33e-10	1.86e-08	C - A; C - B
Alanylisoleucine	203.139	6.718	38.369	6.14e-10	4.77e-08	A - B; A - C; B - C
2-Methylglutaric acid	147.065	1.459	37.684	7.74e-10	5.86e-08	A - C; B - C
Alanyltyrosine	253.118	6.071	36.801	1.05e-09	7.73e-08	A - B; A - C; B - C
(S)-2-hydrazino-3-(4-hydroxy-3-methoxyphenyl)-2-methylpropionic acid	239.103	7.038	36.354	1.22e-09	8.81e-08	A - C; B - C
Esmolol	296.185	11.362	35.625	1.58e-09	1.11e-07	B - A; C - A
N6-Acetyl-L-lysine	189.123	1.466	34.648	2.24e-09	1.52e-07	B - A; C - A; C - B
gamma-Glutamylisoleucine	259.13	6.165	34.616	2.27e-09	1.52e-07	A - B; A - C; B - C
Methyl 6-deoxy-2,3,4-tri-O-methylhexopyranoside	219.123	8.239	34.134	2.7e-09	1.77e-07	A - B; A - C; B - C
NP-008515	297.167	9.779	33.857	2.99e-09	1.91e-07	A - B; A - C; B - C
Nitrilotripropionamide	231.145	1.551	33.313	3.65e-09	2.28e-07	B - A; C - A; C - B
1-Methylhistidine	170.092	1.331	31.442	7.37e-09	4.51e-07	B - A; C - A; C - B
6-Keto-decanoylcarnitine	330.227	11.956	29.812	1.39e-08	8.33e-07	B - A; C - A; C - B
Pipecolic acid	148.097	2.179	29.169	1.8e-08	1.05e-06	A - C; B - C
1-(4,6-Di-O-acetyl-2,3-dideoxyhexopyranosyl)-5-methyl-2,4(1H,3H)-pyrimidinedione	339.12	6.585	28.069	2.8e-08	1.61e-06	A - C; B - C
1-Piperideine-2-carboxylic acid	128.071	1.487	25.313	8.98e-08	5.06e-06	C - A; C - B
(2R,3R,4R)-2-Amino-4-hydroxy-3-methylpentanoic acid	148.097	1.48	25.089	9.9e-08	5.48e-06	A - C; B - C
Tyrosol 4-sulfate	217.017	6.612	24.773	1.14e-07	6.17e-06	A - B; A - C; B - C
D-Alanyl-D-alanine	161.092	6.463	24.632	1.21e-07	6.45e-06	A - C; B - C
5-Hydroxymethyl-4-methyluracil	157.061	1.454	24.463	1.3e-07	6.82e-06	B - A; C - A; C - B
4-Indolecarbaldehyde	144.044	8.945	24.238	1.44e-07	7.41e-06	A - B; A - C; B - C
5-Nonyltetrahydro-2-oxo-3-furancarboxylic acid	257.174	9.753	24.166	1.49e-07	7.51e-06	A - B; A - C; B - C
(2R,3R,4R)-2-Amino-4-hydroxy-3-methylpentanoic acid	148.097	1.841	23.707	1.83e-07	9.07e-06	A - B; A - C; B - C
NP-022229	452.311	9.463	23.327	2.17e-07	1.06e-05	C - A; C - B
V-Pyrro/NO	158.092	3.204	22.499	3.18e-07	1.52e-05	B - A; C - A; C - B
Pipecolic acid	130.086	1.482	20.945	6.63e-07	3.13e-05	C - A; C - B
6-{[Dimethyl(2-methyl-2-propanyl)silyl]oxy}-1-{4-[(2-methoxyethoxy)methoxy]-2-(2-methyl-1,3-dioxolan-2-yl)cyclopentyl}-3-heptyn-2-ol	499.31	14.691	20.693	7.5e-07	3.48e-05	A - B; C - A; C - B
1-[(5-Amino-5-carboxypentyl)amino]-1-deoxyfructose	309.165	19.765	20.656	7.63e-07	3.48e-05	B - A; C - A; C - B
D-Alanyl-D-alanine	161.092	1.451	20.601	7.84e-07	3.52e-05	A - B; A - C; B - C
Norfuraneol	115.039	4.765	19.997	1.05e-06	4.66e-05	C - A; C - B
(4E)-2-(4-Chlorophenyl)-4-methoxyimino-3,3-dimethyl-1-(1,2,4-triazol-1-yl)butan-2-ol	323.127	1.591	19.704	1.22e-06	5.31e-05	A - B; A - C; B - C
3-Methylglutaric acid	145.05	6.349	19.513	1.34e-06	5.75e-05	A - B; A - C; B - C
N-Nonanoylglycine	216.159	9.785	19.407	1.41e-06	5.98e-05	B - A; C - A
4-Fluorophenyl 2-oxiranylmethyl sulfide	183.029	7.275	19.141	1.62e-06	6.73e-05	A - B; A - C; B - C
3- Acetylphenol sulfate	215.001	7.291	18.988	1.75e-06	7.17e-05	A - B; A - C; B - C
D-Alanyl-D-alanine	161.092	1.919	18.536	2.2e-06	8.9e-05	A - B; A - C; B - C
Dimethyl(2-methyl-2-propanyl)silyl 3,5-bis{[dimethyl(2-methyl-2-propanyl)silyl]oxy}benzoate	495.278	12.489	18.172	2.65e-06	0.00010589	B - A; C - A; C - B
Glutaminylhydroxyproline	260.124	3.028	17.692	3.4e-06	0.00013407	A - C; B - C
(2Z)-6-Hydroxynon-2-enoylcarnitine	316.211	9.178	17.189	4.44e-06	0.00017247	A - C; B - C
5-Benzyl-3-methyl-3,4-dihydro-2H-1,3,4-benzotriazepine-2-thione	282.106	1.581	16.956	5.03e-06	0.00019276	A - C; B - C
Alpha-Hydroxy-tamoxifen-O-glucuronide	562.245	9.733	16.807	5.44e-06	0.00020309	B - A; C - A; C - B
5,6,10b,11-Tetrahydro-4H-3-thia-4b-aza-chrysene-1,12(2H,4H)-dione	286.09	2.423	16.806	5.45e-06	0.00020309	A - C; B - C
Diethyl ({[4-butyl-3-(octylsulfonyl)phenyl]amino}methylene)malonate	496.271	9.738	16.769	5.56e-06	0.00020309	B - A; C - A; C - B
Epothilone C	476.247	10.744	16.755	5.6e-06	0.00020309	B - A; C - A; C - B
Dimethyl [(2-acetoxyethyl)amino]fumarate	246.097	2.347	16.738	5.65e-06	0.00020309	A - C; B - C
4-(2,5-Diethoxy-4-nitrophenyl)morpholine	295.13	7.593	16.68	5.83e-06	0.00020692	A - C; B - C
5-(3-Chloro-2-hydroxypropyl)-1,3-dimethyl-5-phenyl-2,4,6(1H,3H,5H)-pyrimidinetrione	323.08	7.372	15.884	9e-06	0.00031552	A - C; B - C
1-[(5-Amino-5-carboxypentyl)amino]-1-deoxyfructose	309.165	1.332	15.806	9.39e-06	0.00032456	B - A; C - A; C - B
N-[(3s)-2-Oxotetrahydrofuran-3-Yl]butanamide	172.097	5.871	15.789	9.48e-06	0.00032456	A - C; B - C
N6-Acetyl-L-lysine	189.123	5.705	15.644	1.03e-05	0.00034754	A - B; A - C; B - C
Dimethyl(2-methyl-2-propanyl)silyl 3,5-bis{[dimethyl(2-methyl-2-propanyl)silyl]oxy}benzoate	495.278	12.641	15.59	1.06e-05	0.00035383	C - A; C - B
Acetyl citrate	233.03	1.479	15.455	1.14e-05	0.00037708	A - B; A - C; B - C
Hydroxyprolyl-Valine	229.119	6.154	15.268	1.27e-05	0.000414	C - A; C - B
piperidine-1-carboxamide	129.102	2.123	15.114	1.38e-05	0.00044636	B - A; C - A; C - B
6-Acetyl-1,2,3,4-tetrahydropyridine	126.092	2.183	15.009	1.47e-05	0.0004683	B - A; C - A; C - B
Triphenylstibine	353.028	2.237	14.924	1.54e-05	0.00048588	C - A; C - B
Alanylalanyl-N-ethylalaninamide	259.176	5.984	14.842	1.61e-05	0.0005036	B - A; C - A
Oxalosuccinic acid	189.004	1.299	14.818	1.63e-05	0.000505	C - A; C - B
(5Z)-N-(4-Chlorophenyl)-1-phenyl-2,3,6,7,8,9-hexahydro-4,1-benzothiazepin-5(1H)-imine	367.105	1.622	14.748	1.7e-05	0.00051988	B - A; C - A; C - B
neutral loss rhamnose	332.125	7.393	14.725	1.72e-05	0.00052115	A - B; A - C; B - C
NP-004036	253.141	10.381	14.647	1.8e-05	0.00053319	A - B; A - C; B - C
tert-Butyl 3-methylsulfonyloxypiperidine-1-carboxylate	278.107	6.841	14.637	1.81e-05	0.00053319	A - B; A - C; B - C
xi-7-Hydroxyhexadecanedioic acid	301.202	9.422	14.631	1.82e-05	0.00053319	A - B; A - C
2-Pyridylacetic acid	138.053	1.612	14.493	1.97e-05	0.00057101	C - A; C - B
N-Methylcalystegine C1	206.102	6.488	14.439	2.03e-05	0.00058336	A - C; B - C
Pretyrosine	228.087	2.363	14.389	2.09e-05	0.0005944	A - C; B - C
4-Fluoro-N-{[(1S,4S,6S)-6-isopropyl-3-methyl-4-(2-{[2-(4-morpholinyl)ethyl]amino}-2-oxoethyl)-2-cyclohexen-1-yl]methyl}benzamide	494.258	9.732	14.37	2.11e-05	0.00059498	B - A; C - A
5-Nonyltetrahydro-2-oxo-3-furancarboxylic acid	274.201	10.816	14.159	2.38e-05	0.00066562	A - C; B - C
2,3,4,5-Tetrahydroxy-N-nonylpentanamide	292.211	10.816	14.043	2.55e-05	0.00070481	A - C; B - C
(3-Bromo-1,3,3-trichloropropyl)benzene	300.895	1.2	13.968	2.66e-05	0.00072944	A - C; B - C
Indoxyl	134.06	6.208	13.858	2.84e-05	0.00076735	C - A; C - B
3-Hydroxysebacic acid	217.108	6.977	13.849	2.85e-05	0.00076735	A - C; B - C
Dihydrothymine	129.066	5.88	13.816	2.91e-05	0.00077507	B - A; C - A; C - B
Tridecanoylglycine	272.222	10.514	13.604	3.3e-05	0.00086977	A - C; B - C
Acipimox	155.043	1.334	13.449	3.61e-05	0.00094412	C - A; C - B
Ribothymidine	257.078	5.943	13.385	3.75e-05	0.00097222	A - B; A - C
2,6-Anhydro-1,3,4,5-tetra-O-methylhexitol	219.123	6.822	13.343	3.85e-05	0.00098757	A - B; A - C
Epoxyeremopetasinorol	225.148	10.818	13.309	3.93e-05	0.00099677	A - C; B - C
(6beta,8xi,10xi,11beta,13xi,14xi,17beta)-9-Fluoro-11-hydroxy-17-methyl-6,17-bis[(trimethylsilyl)oxy]androst-4-en-3-one	497.292	12.626	13.298	3.95e-05	0.00099677	C - A; C - B
Alanine lactate	178.071	1.866	13.119	4.4e-05	0.0010917	A - C; B - C
Proline	116.071	1.45	13.116	4.4e-05	0.0010917	C - A; C - B
2-Nitrophenyl octyl ether	252.159	11.65	13.007	4.7e-05	0.0011551	B - A; C - A
Glycinamide, glycyl-L-prolyl-	229.129	1.751	12.987	4.76e-05	0.0011597	A - C; B - C
3-Hydroxysebacic acid	217.108	7.565	12.814	5.28e-05	0.0012758	A - C; B - C
{2-Acetyl-4-[(2-methoxyethoxy)methoxy]cyclopentyl}acetic acid	273.134	9.09	12.75	5.49e-05	0.0013152	A - C; B - C
4-Amino-4-deoxy-5-(1,2-dihydroxyethyl)-N-7H-purin-6-ylpentopyranosylamine	327.141	9.75	12.732	5.55e-05	0.0013181	C - A; C - B
N-(3-Carboxyphenyl)pentopyranosylamine	268.083	6.632	12.695	5.67e-05	0.001337	A - C; B - C
2-Methylthioxanthone	225.037	6.485	12.681	5.72e-05	0.0013379	A - C; B - C
Proline betaine	144.102	2.551	12.497	6.4e-05	0.0014843	B - A; B - C
LysoPE(0:0/20:3(11Z,14Z,17Z))	504.308	13.347	12.452	6.57e-05	0.0015127	C - A; C - B
Maleic acid	115.002	2.562	12.398	6.8e-05	0.001551	A - B; A - C; B - C
O-Demethylpuromycin	456.2	7.799	12.38	6.87e-05	0.001551	C - A; C - B
N-(1-Deoxy-1-fructosyl)histidine	318.129	1.762	12.373	6.9e-05	0.001551	C - A; C - B
3-Hydroxydodecanedioic acid	245.139	9.417	12.298	7.23e-05	0.001611	A - C; B - C
MAM-2201	374.192	5.644	12.282	7.3e-05	0.001614	C - A; C - B
(2R,2'S)-Isobuteine	208.064	1.594	12.156	7.88e-05	0.001731	A - B; A - C; B - C
N-Heptanoylglycine	188.128	5.859	12.039	8.48e-05	0.0018469	B - A; B - C
N6,N6,N6-Trimethyl-L-lysine	189.16	1.282	12.018	8.58e-05	0.0018564	A - B; A - C; B - C
N-Undecanoylglycine	244.191	9.916	12.001	8.68e-05	0.0018627	B - A; C - A
no ID	296.185	9.115	11.939	9.02e-05	0.0019209	B - A; C - A; C - B
2,4,6-Octatriyn-1-ol	119.049	12.292	11.874	9.39e-05	0.0019857	C - A; C - B
2,4,6-Octatriyn-1-ol	119.049	12.459	11.737	0.00010225	0.0021466	C - A; C - B
2,5,8,11-Tetraethyltris[1,3,2]dioxaborolo[1,4:2,3:3,4]cyclobuta[1,2-d][1,3,2]dioxaborole	337.16	2.171	11.718	0.00010348	0.0021565	A - C; B - C
4-(2-Hydroxyethyl)-5-(4-methoxy-2-nitrophenyl)-2,4-dihydro-3H-pyrazol-3-one	280.092	1.308	11.682	0.00010584	0.0021899	A - C; B - C
Margaroylglycine	328.284	13.209	11.564	0.00011391	0.0023326	A - C; B - C
2-Methyl-1-phenyl-2-propanyl acetate	193.122	10.818	11.558	0.00011436	0.0023326	A - C; B - C
3',4',5'-Trimethoxycinnamyl alcohol acetate	267.122	12.285	11.526	0.0001167	0.0023637	C - A; C - B
N-Propionylprocainamide	292.202	5.823	11.465	0.00012129	0.0024393	C - A; C - B
Phenylalanylthreonine	265.119	8.448	11.451	0.00012229	0.0024425	A - C; B - C
4-(4-Bromo-phenyl)-2-methyl-thiazole	251.949	5.972	11.366	0.00012905	0.0025596	C - A; C - B
5-(Nitroimino)hexahydroimidazo[4,5-d]imidazol-2(1H)-one	185.042	5.971	11.339	0.00013125	0.0025855	C - A; C - B
4-O-Acetyl-2-deoxy-2-[(Z)-(1-hydroxyethylidene)amino]-alpha-D-mannopyranose	264.108	3.089	11.293	0.00013517	0.0026445	A - C; B - C
Pregnanetriol	337.273	12.725	11.257	0.00013828	0.0026872	C - A; C - B
1-(3-Bromobenzyl)-8-methyl-6-phenyl-3,4-dihydro-1,5-benzodiazocin-2(1H)-one	431.076	6.147	11.213	0.00014223	0.0027377	C - A; C - B
LysoPE(0:0/18:2(9Z,12Z))	476.278	12.914	11.206	0.00014279	0.0027377	C - A; C - B
2-Ethoxy-6(5-tetrazolyl)xanthone	307.084	1.617	11.188	0.00014445	0.0027513	B - A; C - A; C - B
Pipecolic acid	130.086	2.177	11.173	0.00014584	0.0027594	C - A; C - B
Tetradecanedioic acid	257.176	10.766	11.044	0.0001584	0.0029775	A - B; A - C
TMK	189.123	1.822	10.964	0.00016662	0.0031116	B - A; C - A; C - B
N-(6,8-Difluoro-2-methyl-4-quinolinyl)-N'-[4-(dimethylamino)phenyl]urea	357.152	9.337	10.903	0.00017329	0.0032153	C - A; C - B
4-Hydroxyproline	132.066	4.748	10.858	0.00017843	0.0032895	C - A; C - B
LysoPE(0:0/18:2(9Z,12Z))	476.278	13.373	10.8	0.00018512	0.0033911	A - C; B - C
Ribothymidine	257.078	5.81	10.746	0.00019175	0.0034876	A - C; B - C
Bis(methylbenzylidene)sorbitol	387.18	12.457	10.735	0.00019312	0.0034876	C - A; C - B
4-oxododecanedioic acid	267.122	12.457	10.727	0.00019403	0.0034876	C - A; C - B
Dodecanedioic acid	229.144	9.729	10.701	0.0001973	0.0035244	A - B; A - C
Butyrylcarnitine	232.154	6.486	10.654	0.00020351	0.0036063	C - A; C - B
3'-Hydroxyamobarbital	243.134	6.371	10.647	0.00020439	0.0036063	A - C; B - C
N'-[(4-Oxo-4H-chromen-3-yl)methylene]nicotinohydrazide	292.072	1.342	10.491	0.00022608	0.0039647	A - C; B - C
ascr#7	273.134	9.444	10.424	0.00023622	0.0041174	A - C; B - C
Diaminopimelic acid	191.103	1.455	10.412	0.00023799	0.0041233	A - C; B - C
N-(1,3-benzodioxol-5-ylmethyl)-6-morpholinonicotinamide	342.144	9.096	10.365	0.00024549	0.0042277	A - B; A - C
Indole	118.065	6.143	10.281	0.00025926	0.0044155	C - A; C - B
1-Nonadecanoyl-glycero-3-phosphoserine	538.315	12.399	10.28	0.00025946	0.0044155	B - A; C - A; C - B
5-[(Azetidin-2-yl)methoxy]-2-chloropyridine	199.064	1.474	10.203	0.00027291	0.0045696	A - C; B - C
1-(2-Furylmethyl)-5-oxopyrrolidine-3-carboxylic acid	208.061	6.84	10.203	0.00027297	0.0045696	A - B; A - C
MFCD00024401	283.14	5.905	10.201	0.00027328	0.0045696	B - A; B - C
Phenylacetylene	103.055	6.142	10.083	0.00029541	0.004911	C - A; C - B
LysoPE(0:0/18:1(11Z))	480.307	13.482	10.059	0.00030001	0.0049588	C - A; C - B
2,4,6-Octatriyn-1-ol	119.049	12.07	9.913	0.00033048	0.0054014	C - A; C - B
Pyridine N-oxide glucuronide	271.07	6.826	9.9128	0.00033054	0.0054014	A - B; A - C
Levulinic acid	115.039	5.874	9.8711	0.00033981	0.0054905	A - B; A - C
Levulinic acid	115.039	5.867	9.8711	0.00033981	0.0054905	A - B; A - C
LysoPE(0:0/18:1(11Z))	478.294	13.482	9.8279	0.0003497	0.0056003	C - A; C - B
Methionine	150.058	2.223	9.8161	0.00035245	0.0056003	C - A; C - B
3-Methyl sulfolene	150.058	2.232	9.8161	0.00035245	0.0056003	C - A; C - B
4-oxododecanedioic acid	267.122	11.977	9.8013	0.00035594	0.0056246	C - A; C - B
5-Aminolevulinic acid	132.066	2.829	9.7899	0.00035865	0.0056365	A - C; B - C
2,4,6-Octatriyn-1-ol	119.049	12.762	9.7738	0.00036253	0.0056422	C - A; C - B
7-Methoxy-3-(tetrahydro-2H-pyran-2-yloxy)crinan-1-ol	404.206	12.067	9.7675	0.00036405	0.0056422	C - A; C - B
Quinuclidine-3-carbohydrazide	170.129	6.472	9.764	0.0003649	0.0056422	B - A; B - C
4-oxododecanedioic acid	267.122	12.068	9.71	0.00037829	0.0058179	C - A; C - B
3-[4-(Dimethylamino)phenyl]-6,8-dimethylpyrimido[5,4-e][1,2,4]triazine-5,7(6H,8H)-dione	313.141	10.817	9.6962	0.00038178	0.0058247	A - C; B - C
Linoleamide	280.263	15.144	9.6923	0.00038278	0.0058247	C - A; C - B
fletazepam	355.064	5.566	9.6554	0.00039232	0.0059385	A - C; B - C
Pirbuterol	241.155	1.546	9.6226	0.00040104	0.0060387	A - C; B - C
phenylpropynal	131.049	6.142	9.5966	0.00040809	0.0061129	C - A; C - B
Triethyl citrate	275.114	8.631	9.5865	0.00041086	0.0061225	C - A; C - B
Cortol	386.289	13.733	9.5519	0.00042052	0.0061874	A - C; B - C
N-(3,4-Dichlorophenyl)-1-(4-methoxyphenyl)-5-oxo-3-pyrrolidinecarboxamide	377.046	5.79	9.5487	0.0004214	0.0061874	A - C; B - C
Isopropyl beta-D-glucoside	223.117	7.06	9.5478	0.00042167	0.0061874	C - A; C - B
t-Butyl-(3-methylbut-3-enyloxy)diphenylsilane	325.198	9.421	9.4986	0.00043584	0.0063523	A - B; A - C
falsch positiv	482.323	12.622	9.4935	0.00043733	0.0063523	C - A; C - B
3-Phenylpropionitrile	115.054	6.831	9.4414	0.00045295	0.0065461	A - B; A - C
eurysterol B sulfonic acid	511.273	11.057	9.4057	0.00046399	0.0066721	B - A; C - A; C - B
LysoPE(0:0/16:0)	454.292	13.129	9.3758	0.00047343	0.006774	C - A; C - B
2-Ethyl-1,3,2-benzoxathiaborole	163.039	8.172	9.3411	0.00048468	0.0069006	C - A; C - B
Isoquinoline	148.076	6.83	9.3272	0.00048925	0.0069006	A - B; A - C; B - C
4-Indolecarbaldehyde	146.06	6.827	9.3236	0.00049042	0.0069006	A - B; A - C
Triacetin	217.071	7.496	9.3193	0.00049187	0.0069006	A - B; A - C
3-Hydroxydodecanedioic acid	245.139	9.088	9.2852	0.00050335	0.0070273	A - B; A - C
Ethinyl estradiol sulfate	377.141	6.903	9.2662	0.00050988	0.0070842	A - C; B - C
2,3-Dehydrosalvipisone	311.164	11.84	9.1945	0.00053531	0.0073813	C - A; C - B
Ethyl vanillin isobutyrate	237.112	12.762	9.1912	0.0005365	0.0073813	C - A; C - B
2-{2-[5-(Ethoxycarbonyl)-2-morpholinoanilino]-2-oxoethoxy}acetic acid	367.15	5.713	9.1845	0.00053897	0.0073813	A - B; A - C
Indole	159.092	6.83	9.1674	0.00054528	0.0074323	A - B; A - C
N-[3-(Dimethylamino)propyl]-2-(1,3-dimethyl-2,6-dioxo-1,2,3,6-tetrahydro-7H-purin-7-yl)acetamide	323.183	9.398	9.1413	0.00055505	0.0074943	A - B; A - C
Prolyl-Threonine	217.118	5.616	9.1344	0.00055764	0.0074943	C - A; C - B
N-Carboxyethyl-g-aminobutyric acid	217.118	5.612	9.1344	0.00055764	0.0074943	C - A; C - B
Glycyl-Phenylalanine	221.093	6.811	9.126	0.00056085	0.0075024	A - B; A - C
2-[(3S)-1-(Cyclohexylmethyl)-3-pyrrolidinyl]-5-(1-methyl-1H-imidazol-5-yl)-1,3,4-oxadiazole	316.212	7.252	9.1048	0.00056899	0.007576	C - A; C - B
1-Nonadecanoyl-glycero-3-phosphoserine	538.315	12.601	9.0958	0.00057253	0.007588	C - A; C - B
MG(0:0/14:1(9Z)/0:0)	299.223	13.352	9.0467	0.00059201	0.0078102	A - C; B - C
2-Ethyl-1,3,2-benzoxathiaborole	163.039	10.038	9.0125	0.00060601	0.007908	C - A; C - B
Phenylacetylene	144.081	6.827	9.0041	0.00060952	0.007908	A - B; A - C
6-Methylquinoline	144.081	6.827	9.0041	0.00060952	0.007908	A - B; A - C
L-beta-aspartyl-L-threonine	235.092	1.937	9.0019	0.00061042	0.007908	A - C; B - C
N-Carboxyethyl-g-aminobutyric acid	176.092	1.55	8.9877	0.00061639	0.0079356	A - C; B - C
TL1378000	159.113	4.812	8.9837	0.00061807	0.0079356	A - C; B - C
2-Isopropylmalic acid	175.06	7.185	8.956	0.00062992	0.0080518	A - C; B - C
(2E)-2-[(3E)-4-(4-Chlorophenyl)-3-buten-2-ylidene]hydrazinecarboxamide	236.059	6.456	8.9133	0.00064865	0.0082442	A - C; B - C
Aminoadipic acid	162.076	2.308	8.9087	0.00065071	0.0082442	A - B; A - C
LysoPE(0:0/16:1(9Z))	452.276	12.516	8.8747	0.00066607	0.0083735	C - A; C - B
L-lupinic acid	307.151	11.293	8.8633	0.00067131	0.0083735	A - C; B - C
DIETHYL 3-BUTENYLMALONATE	213.113	10.451	8.8616	0.00067207	0.0083735	B - A; C - A; C - B
Ascorbic acid	175.024	1.551	8.8606	0.00067256	0.0083735	A - B; A - C
fletazepam	355.064	5.788	8.8249	0.00068928	0.0085447	A - C; B - C
MFCD01032100	343.062	2.19	8.8149	0.00069405	0.0085669	A - C; B - C
N-[3,3-Dimethyl-1-(methylamino)-1-oxobutan-2-yl]-N'-hydroxy-3-(hydroxymethyl)-2-(4-methoxyphenyl)butanediamide	396.212	6.153	8.8063	0.00069817	0.0085809	C - A; C - B
Triethyl citrate	275.114	6.821	8.7969	0.00070269	0.0085997	A - B; A - C
3-Hydroxytetradecanedioic acid	273.171	9.019	8.7384	0.00073165	0.0089162	A - B; A - C
(2S,4S)-Monatin	291.099	6.821	8.7219	0.00074	0.0089227	A - B; A - C
3-Phenylpropionitrile	132.081	6.828	8.7219	0.00074004	0.0089227	A - B; A - C
Methyl 2-acetamido-2-deoxy-3-O-methyl-4,6-bis-O-(trimethylsilyl)hexopyranoside	394.207	12.733	8.719	0.00074149	0.0089227	C - A; C - B
3-Hydroxydodecanedioic acid	245.139	10.201	8.6493	0.00077816	0.0093249	A - C; B - C
1-(1,2,3,4,5-Pentahydroxypent-1-yl)-1,2,3,4-tetrahydro-beta-carboline-3-carboxylate	367.15	6.664	8.6128	0.00079806	0.0094636	A - B; A - C
3-(4-Methoxyphenyl)-1-phenyl-3-(trimethylsilyl)-1-propanone	313.162	9.976	8.6112	0.00079895	0.0094636	A - C; B - C
N2-Succinyl-L-ornithine	233.113	1.475	8.6101	0.0007996	0.0094636	A - C; B - C
Prolylhydroxyproline	227.103	6.786	8.5755	0.00081899	0.0096139	A - C; B - C
L-beta-aspartyl-L-leucine	227.103	6.789	8.5755	0.00081899	0.0096139	A - C; B - C
Glycerophospho-N-palmitoyl ethanolamine	454.292	13.362	8.5475	0.00083509	0.0097631	C - A; C - B
Chromeno(3,4-b)(1,4)benzothiazin-6(12H)-one	266.028	2.579	8.5384	0.00084043	0.0097857	A - B; A - C
DL-Tryptophan	203.082	6.664	8.5218	0.00085015	0.009859	A - B; A - C
L-lupinic acid	307.151	10.879	8.454	0.00089128	0.010294	A - C; B - C
LysoPC(16:1(9Z)/0:0)	494.323	12.399	8.4396	0.00090027	0.010357	B - A; C - A; C - B
LysoPC(16:1(9Z)/0:0)	494.324	12.6	8.3993	0.00092596	0.01061	C - A; C - B
4-Ethynylaniline	118.065	6.826	8.3923	0.00093053	0.01062	A - B; A - C
L-5-Hydroxytryptophan	221.092	6.83	8.3552	0.000955	0.010856	A - B; A - C
2-[2-(2-Butoxyethoxy)ethoxy]ethyl acetate	247.155	8.455	8.2811	0.0010059	0.01139	A - B; A - C
5-Methylthioribose	181.053	1.469	8.2714	0.0010128	0.011413	A - C; B - C
NP-000124	211.133	10.113	8.267	0.0010159	0.011413	A - C; B - C
L-Phenylalanine	166.086	6.142	8.2469	0.0010304	0.011414	C - A; C - B
2-Aminooctanedioic acid	188.092	6.159	8.2463	0.0010308	0.011414	A - B; A - C
N-lactoyl-Tryptophan	275.104	6.664	8.2379	0.0010369	0.011414	A - B; A - C
Hexanoylglycine	174.113	2.347	8.2364	0.001038	0.011414	A - C; B - C
NP-008515	297.167	10.819	8.2284	0.0010439	0.011414	A - C; B - C
D-1,2,3,4-Tetrahydroisoquinoline-3-carboxylic acid	178.086	9.096	8.2245	0.0010467	0.011414	A - C; B - C
1,2-dibutyrin	213.113	10.45	8.2196	0.0010503	0.011414	C - A; C - B
N-Acetylarylamine	136.076	6.19	8.2156	0.0010533	0.011414	C - A; C - B
Sodium sulfate	164.921	1.197	8.2147	0.0010539	0.011414	A - C; B - C
EK6100000	233.03	2.185	8.2123	0.0010557	0.011414	A - B; A - C
Proline	116.071	1.158	8.2061	0.0010604	0.011422	B - A; C - A
Lithocholyltaurine	482.294	11.926	8.1804	0.0010797	0.011587	C - A; C - B
4-Methoxybenzyl (phenylsulfanyl)acetate	289.089	6.478	8.1543	0.0010998	0.011718	A - C; B - C
DH6830000	214.017	5.565	8.1539	0.0011001	0.011718	A - C; B - C
4,6-Heptadiyn-3-one	107.05	6.142	8.1195	0.0011271	0.011962	C - A; C - B
4-Hydroxy-3-methylbenzoic acid	151.039	8.066	8.0891	0.0011516	0.012176	B - A; C - A
(2,4-Dichlorophenyl)(6-fluoro-3-methyl-3,4-dihydro-1H-isoquinolin-2-yl)methanone	338.05	1.322	8.0814	0.0011579	0.012198	A - C; B - C
Hydroxyquinoline ?	146.06	9.097	8.0622	0.0011737	0.012271	A - C; B - C
1-Naphthyl isocyanate	170.06	6.826	8.0611	0.0011746	0.012271	A - B; A - C
Delgocitinib	309.147	8.811	8.0575	0.0011776	0.012271	A - B; C - B
TRIADIMEFON	292.086	6.837	8.049	0.0011847	0.012282	A - B; A - C
4-Fluoro-1-(2,3,5-tri-O-acetylpentofuranosyl)-1H-imidazole-5-carbohydrazide	401.112	6.665	8.0392	0.001193	0.012282	A - B; A - C
Leu-Arg-Asn-Arg	558.348	9.602	8.03	0.0012007	0.012282	C - A; C - B
N-(4-Amino-2,5-diethoxyphenyl)benzamide	301.154	10.688	8.028	0.0012025	0.012282	A - C; B - C
10-HDA	185.117	10.938	8.0259	0.0012043	0.012282	A - B; A - C
10-HDA	185.117	10.935	8.0259	0.0012043	0.012282	A - B; A - C
Trimethylphosphoranylidenecyanamide	117.057	6.828	8.0197	0.0012096	0.012292	A - B; A - C
5-(hydroxymethyl)-4-methoxy-2,5-dihydrofuran-2-one	162.076	1.462	7.9974	0.0012289	0.012444	C - A; C - B
DL-Tryptophan	203.082	6.834	7.9811	0.0012431	0.012544	A - B; A - C
(2S,4S)-Monatin	291.099	7.958	7.9554	0.001266	0.012731	A - C; B - C
D-4'-Phosphopantothenate	298.07	3.104	7.9232	0.0012953	0.01298	A - C; B - C
Cytidine	242.079	1.342	7.8844	0.0013316	0.01326	A - C; B - C
Dodecanedioic acid	229.144	9.394	7.8835	0.0013324	0.01326	A - B; A - C
NP-020206	213.112	8.945	7.8478	0.0013668	0.013555	A - C; B - C
3,3-difluoro-5?-androstan-17?-ol acetate	355.245	10.564	7.8252	0.0013889	0.013727	A - B; A - C
Cyclopropyl[1-(2-fluorobenzyl)-1H-indol-3-yl]methanone	292.115	6.157	7.8138	0.0014003	0.013777	C - A; C - B
N2-Acetylornithine	175.108	1.458	7.8106	0.0014035	0.013777	A - B; A - C
Threonine	120.066	1.353	7.7968	0.0014174	0.013823	C - A; C - B
Threonine	118.05	1.34	7.7963	0.0014179	0.013823	C - A; C - B
4-(4-Bromo-phenyl)-2-methyl-thiazole	251.949	6.39	7.688	0.0015322	0.014858	C - A; C - B
4-Hydroxystyrene	121.065	6.153	7.686	0.0015344	0.014858	C - A; C - B
LysoPC(15:0/0:0)	482.323	12.847	7.6321	0.001595	0.015393	C - A; C - B
3-Hydroxytetradecanedioic acid	273.171	9.441	7.6251	0.001603	0.015419	A - B; A - C
N-Acetylalanine	130.05	3.216	7.6035	0.001628	0.015608	A - C; B - C
Tetradecanedioic acid	257.176	11.715	7.5751	0.0016618	0.015861	A - C; B - C
Mevalonic acid	149.081	9.02	7.5719	0.0016655	0.015861	A - C; B - C
Thymidine	241.083	6.086	7.5318	0.0017144	0.016273	A - B; A - C
N-alpha-acetyl lysine methyl ester	201.123	5.863	7.5237	0.0017245	0.016314	A - C; B - C
1,2-Dioctanoyl PC	510.318	12.601	7.5114	0.0017398	0.016405	C - A
(Pyridin-4-ylmethyl)(2-trifluoromethylbenzyl)amine	265.096	6.156	7.5037	0.0017495	0.016443	B - A; C - A
2-Methyl-1-({tris[(2-methyl-2-propanyl)oxy]silyl}sulfanyl)-2-propanamine	352.233	10.557	7.4791	0.0017809	0.016683	C - A; C - B
Traumatic acid	227.128	7.599	7.4565	0.0018103	0.016904	A - C
Ascorbic acid	175.024	2.176	7.4481	0.0018213	0.016952	A - B; A - C
Guanine	152.057	5.967	7.438	0.0018347	0.017015	A - B; A - C
Ethyl (2E)-2-(pentafluorobenzoyl)-3-[2-(3-pyridinylcarbonyl)hydrazino]acrylate	428.067	6.142	7.4341	0.0018399	0.017015	C - A; C - B
6-{[Dimethyl(2-methyl-2-propanyl)silyl]oxy}-1-{4-[(2-methoxyethoxy)methoxy]-2-(2-methyl-1,3-dioxolan-2-yl)cyclopentyl}-3-heptyn-2-ol	499.31	13.62	7.4264	0.0018501	0.017054	C - A; C - B
Kuwanon Z	593.146	6.141	7.4103	0.0018718	0.017199	C - A; C - B
Hepps	253.122	2.329	7.3822	0.0019103	0.017448	A - B; A - C
N-Acetylaspartylglutamic acid	303.083	6.05	7.3817	0.001911	0.017448	A - C
LysoPE(0:0/20:1(11Z))	508.339	13.197	7.3772	0.0019173	0.01745	C - A; C - B
3'-Hydroxy-e,e-caroten-3-one	567.419	18.883	7.3435	0.0019647	0.017825	C - A; C - B
Ethyl N2-acetyl-L-argininate	245.161	6.482	7.3351	0.0019768	0.017878	B - A; C - A
1,2-O-Isopropylidene-D-glucofuranose	221.102	6.754	7.3171	0.0020029	0.018057	A - C; B - C
S-Ethyl methylphosphonothiofluoridate	140.995	1.509	7.2783	0.0020602	0.018516	C - A; C - B
Methionine sulfoxide	166.053	2.235	7.2643	0.0020812	0.018647	C - A; C - B
N'-Formylkynurenine	235.072	6.828	7.2538	0.0020972	0.018732	A - B; A - C
Creatine ethyl ester falsches M+H fragmentiert	160.108	5.581	7.2491	0.0021046	0.018739	C - A; C - B
N-(2-Cyanoethyl)diethanolamine	159.113	5.55	7.2342	0.0021275	0.018885	A - C; B - C
2-(Methylsulfanyl)-1,1-diphenyl-3-buten-1-ol	269.101	7.841	7.2206	0.0021487	0.019015	A - C; B - C
[Similar to: (4-benzyl-1,4-oxazinan-2-yl)methyl N-[(4-methylphenyl)sulfonyl]carbamate; ΔMass: -207.1267 Da]	196.007	6.827	7.2103	0.002165	0.0191	A - C; B - C
cis-4-Decenedioic acid	201.112	9.547	7.1973	0.0021855	0.019222	C - A; C - B
4-Isopropyl-1-phenyl-5,6,7,8,9,10-hexahydro-3H-cycloocta[c]pyran-3-thione	313.162	9.647	7.1591	0.0022475	0.019706	C - A; C - B
N-Acetyl-9-O-lactoylneuraminic acid	380.12	2.986	7.1138	0.0023232	0.020308	A - C; B - C
Crotonic acid	85.0281	6.115	7.0268	0.0024765	0.021583	A - C; B - C
NP-008515	297.167	9.028	7.0106	0.0025061	0.021775	A - B; A - C
3-[4-methyl-1-(2-methylpropanoyl)-3-oxocyclohexyl]butanoic acid	267.16	11.496	7.0048	0.0025167	0.021801	A - C
4-Chloro-N-(4-hydroxy-5-isopropyl-2-methylphenyl)benzenesulfonamide	338.062	1.412	6.9879	0.0025484	0.022009	C - A; C - B
Pregnanetriol	337.273	13.11	6.9693	0.0025834	0.022245	C - A
Pantothenic acid	218.103	7.381	6.9492	0.002622	0.022452	A - C; B - C
Cytidine	244.093	1.456	6.9486	0.0026231	0.022452	A - C; B - C
3',4',5'-Trimethoxycinnamyl alcohol acetate	267.122	11.734	6.9401	0.0026396	0.022495	C - A; C - B
p-TOLUENESULFONYL FLUORIDE	173.008	4.222	6.938	0.0026437	0.022495	A - C
Traumatic acid	229.143	9.52	6.9287	0.002662	0.022584	A - B; A - C
4-Fluoro-2-nitroanisole	172.04	2.044	6.9076	0.0027036	0.022804	C - A; C - B
Oxyphencyclimine	345.217	9.138	6.9076	0.0027038	0.022804	A - C; B - C
1-Heneicosanoyl-glycero-3-phosphoserine	566.346	13.595	6.8992	0.0027204	0.022877	C - A; C - B
Tipepidine	311.086	2.603	6.8855	0.0027483	0.022973	A - C
1,2-Dioctanoyl PC	510.318	12.398	6.8825	0.0027542	0.022973	C - A; C - B
Valclavam	330.166	2.351	6.8798	0.0027598	0.022973	C - A; C - B
(3aR,4aS,5R,6S,8S,9aR)-5,6-dihydroxy-4a,8-dimethyl-3-methylidene-dodecahydroazuleno[6,5-b]furan-2-one	249.148	11.208	6.8779	0.0027638	0.022973	A - C; B - C
13,14-Dihydro prostaglandin E1	355.249	13.918	6.8451	0.0028316	0.023468	C - A; C - B
2-Indolecarboxylic acid	162.055	6.863	6.8192	0.0028863	0.023854	A - B; A - C
Glycerol 1-propanoate diacetate	231.087	8.594	6.8079	0.0029106	0.023986	C - A; C - B
MPPa (Methyl pyropheophorbide-a)	549.287	9.162	6.8013	0.0029249	0.024034	C - A; C - B
3,5-Dichloro-4-[(4-chlorophenyl)sulfanyl]-2,6-dimethylpyridine	315.953	1.553	6.7457	0.0030483	0.024977	A - C; B - C
2,2'-({[4-Amino-6-(4-morpholinyl)-1,3,5-triazin-2-yl]methyl}imino)diethanol	299.183	11.17	6.6835	0.0031925	0.026049	A - C; B - C
(1aS,2R,4S,6E,7aR,8S,10aR,11S,13aR,14S,14aR)-11-Benzyl-2-hydroxy-2,4,9,10-tetramethyl-3,13-dioxo-2,3,4,5,7a,8,10a,11,12,13,14,14a-dodecahydro-1aH-oxireno[9,10]cycloundeca[1,2-d]isoindole-8,14-diyl dia cetate	564.261	10.341	6.6815	0.0031972	0.026049	B - A; C - A
2,3-Bis(butyryloxy)propyl heptanoate	343.212	12.953	6.6769	0.0032082	0.026065	A - C; B - C
N-Methacryloyl-L-glutamic acid	233.113	2.189	6.673	0.0032177	0.026068	A - C; B - C
2-Isopropyl-4,6-dimethyl-1,3,2-oxathiaborinane	171.102	9.459	6.6642	0.0032389	0.026122	A - C; B - C
DL-Tryptophan	227.079	6.827	6.6627	0.0032425	0.026122	A - B; A - C
tert-Butyl(3-butynyloxy)diphenylsilane	309.167	11.42	6.6543	0.0032628	0.026211	C - A; C - B
Methyl {2-acetyl-4-[(2-methoxyethoxy)methoxy]cyclopentyl}acetate	287.15	8.204	6.6377	0.0033035	0.026366	A - B; A - C
4-Methyl-2,2,3-triphenyl-1,3,2-oxazasilolidin-5-one	344.111	1.514	6.633	0.003315	0.026366	A - B; A - C
5-allyl-4,6-dimethyl-2-oxo-1,2-dihydropyridine-3-carbonitrile	189.102	5.995	6.6292	0.0033245	0.026366	A - C
1-Phenyl-3-methyl-5-pyrazolone (Edaravone)	175.087	6.827	6.6278	0.0033278	0.026366	A - B; A - C
1-Phenyl-3-methyl-5-pyrazolone	175.087	6.83	6.6278	0.0033278	0.026366	A - B; A - C
Hexyl glucoside	263.15	8.099	6.6236	0.0033383	0.026376	A - C
N,N-Dibutyl-2-oxo-1-oxaspiro[4.5]decane-4-carboxamide	310.237	15.771	6.6031	0.0033899	0.02671	C - A; C - B
[Similar to: 8-Isoprostaglandin F1β; ΔMass: -172.1108 Da]	183.138	10.305	6.586	0.0034335	0.02698	A - C
L-Phenylalanine	164.071	6.14	6.5426	0.0035467	0.027719	A - B; C - B
L-Phenylalanine	164.071	6.147	6.5426	0.0035467	0.027719	A - B; C - B
2-(2,7-Dibromo-1-naphthyl)acetamide	339.897	1.663	6.5285	0.0035843	0.027937	C - A; C - B
O-(Hydroxy{(2R)-2-hydroxy-3-[(2-methoxyoctadecyl)oxy]propoxy}phosphoryl)-L-serine	540.331	13.238	6.4896	0.0036904	0.028629	C - A; C - B
5-Hexyltetrahydro-2-oxo-3-furancarboxylic acid	215.128	10.314	6.4887	0.0036931	0.028629	C - A; C - B
Disiloxane, triethoxytrimethoxy-	299.098	1.601	6.4538	0.003791	0.029309	C - A; C - B
1-Heneicosanoyl-glycero-3-phosphoserine	566.346	13.813	6.4497	0.0038027	0.029321	C - A; C - B
3,4,5-Trihydroxy-6-methoxytetrahydro-2H-pyran-2-carboxamide	206.066	1.48	6.4455	0.0038146	0.029334	A - C; B - C
N/Ofq-(1-13)-NH2	691.395	9.376	6.4382	0.0038357	0.029417	C - A; C - B
2-Thioxo-2,3-dihydro-1H-spiro[benzo[h]quinazoline-5,1'-cyclohexan]-4(6H)-one	343.112	6.165	6.4266	0.0038692	0.029558	B - A; C - A
1,2-dibutyrin	231.123	9.097	6.4248	0.0038746	0.029558	A - C; B - C
Thiazolo[3,2-a]benzimidazol-3(2H)-one, 6,7-dimethyl-2-(3-phenyl-2-propenylidene)-	331.091	6.207	6.4154	0.0039022	0.029689	A - C
(1'S,2'S)-3',11'-dihydroxy-1',2',5'-trimethyl-8'-oxaspiro[oxirane-2,12'-tricyclo[7.2.1.0Â?,â·]dodecan]-5'-en-4'-one	299.146	9.817	6.4043	0.0039348	0.029858	C - A; C - B
(2E)-3-(2,4-Difluorophenyl)acrylic acid	183.027	5.866	6.3765	0.0040182	0.030411	A - B; A - C
Succinylaminoimidazole carboxamide riboside	373.1	5.709	6.3455	0.004113	0.031047	C - A; C - B
L-Citronellol glucoside	317.197	8.544	6.3122	0.0042177	0.031673	A - B; A - C
N-lactoyl-Methionine	222.079	6.34	6.3122	0.0042179	0.031673	A - C; B - C
Ethyl N-acetylmethioninate	220.1	5.776	6.2899	0.0042896	0.032064	A - C; B - C
L-beta-aspartyl-L-leucine	247.129	5.977	6.289	0.0042923	0.032064	A - B; A - C
(5E)-5-(3-Furylmethylene)-1-(4-methylphenyl)-2-thioxodihydro-4,6(1H,5H)-pyrimidinedione	311.05	3.52	6.2714	0.00435	0.032411	A - C; B - C
3-Hydroxysuberic acid	213.073	6.452	6.2669	0.0043649	0.032438	A - C
7-Ketocholesterol	401.341	12.213	6.241	0.0044514	0.032961	C - A
Methyl 3-(5-cyano-4,5-dimethyl-4-{2-[(2-methyl-2-propanyl)oxy]-2-oxoethyl}-2-oxo-3-pyrrolidinyl)propanoate	337.177	9.252	6.2389	0.0044583	0.032961	A - C; B - C
1,3-Bis(4-methylphenyl)-1-{(4Z)-4-[(4-methylphenyl)imino]-4H-3,1-benzoxazin-2-yl}urea	475.214	9.124	6.2277	0.0044961	0.033156	C - A; C - B
2-(4-Chlorophenyl)-4-(2-naphthyl)-2,6-dihydro-7H-pyrazolo[3,4-d]pyridazin-7-one	371.071	6.044	6.2211	0.0045189	0.033239	A - C; B - C
Z-Phe-Gly	355.13	10.12	6.2115	0.004552	0.033323	A - C
4-Bromo-3,5-dihydroxybenzoic acid	230.929	9.302	6.211	0.0045535	0.033323	B - A; C - A
N-Trifluoroacetylmorpholine	184.058	2.66	6.2002	0.0045912	0.033513	A - C
PIP2(16:0/16:0)	486.235	8.051	6.184	0.0046478	0.03384	B - A; B - C
DiisopropylSulfate	183.069	2.096	6.1675	0.0047066	0.034182	A - C; B - C
Aspartyl-L-proline	231.097	2.208	6.1615	0.0047281	0.034252	A - C; B - C
Disiloxane, methylpentaphenyl-	471.162	6.237	6.1491	0.0047729	0.034423	A - B; A - C
Glycinamide, glycyl-L-prolyl-	229.129	1.448	6.1483	0.0047756	0.034423	A - C; B - C
5-Nonyltetrahydro-2-oxo-3-furancarboxylic acid	257.174	9.485	6.1353	0.0048231	0.034678	A - B; A - C
26-Aminocholestane-3,16,22-triol	436.378	12.226	6.1228	0.004869	0.034921	B - A; C - A
3-hydroxyundecanoyl carnitine	346.258	12.228	6.1126	0.0049071	0.035106	A - C; B - C
Tyrosol	121.065	9.024	6.0997	0.0049554	0.035277	A - C; B - C
4-Hydroxystyrene	121.065	9.016	6.0997	0.0049554	0.035277	A - C; B - C
Uracil	113.035	3.501	6.0878	0.0050008	0.035456	A - C; B - C
Succinic acid	117.018	3.262	6.0866	0.0050053	0.035456	A - B; A - C
S-[2-({3-[(3,6-Dimethyl-2-pyrazinyl)oxy]propyl}amino)ethyl] hydrogen sulfurothioate	320.075	7.707	6.0803	0.0050292	0.035538	B - A; B - C
4-Chloro-N-[1-oxo-1-(1-piperidinyl)-2-propanyl]benzamide	293.106	8.079	6.0661	0.0050839	0.035837	A - B; A - C
2-(4,5-Dihydro-1,3-thiazol-2-ylsulfanyl)-N-(4-oxo-4,5-dihydro-1,3-thiazol-2-yl)acetamide	319.983	7.575	6.0578	0.0051166	0.035979	A - B
N3,N4-Dimethyl-L-arginine	203.15	1.447	6.0187	0.0052717	0.036979	A - B; A - C
LysoPI(18:2(9Z,12Z)/0:0)	595.289	13.524	5.9872	0.0053998	0.037744	C - A; C - B
5-Methylcytosine	126.066	3.906	5.9851	0.0054087	0.037744	A - B; A - C
2-Benzylsulfanyl-4-phenoxy-benzonitrile	316.08	1.41	5.9823	0.0054201	0.037744	C - A; C - B
Dihydrovaltrate	425.216	13.816	5.9452	0.0055767	0.038735	C - A
Vinylacetylglycine	144.066	4.369	5.9422	0.0055894	0.038735	A - C
Diethylene glycol dimethacrylate	241.108	9.39	5.9122	0.0057196	0.039542	A - C; B - C
2-Methylaminoadenosine	297.131	9.067	5.9058	0.0057476	0.039599	A - C; B - C
1-[Acetyl(octyl)amino]-1-deoxypentitol	306.227	10.814	5.904	0.0057554	0.039599	A - C; B - C
LysoPC(18:1(9Z)/0:0)	522.355	13.814	5.9005	0.0057708	0.039611	C - A; C - B
2-Carboxy-4-dodecanolide	243.159	9.225	5.8928	0.0058052	0.039752	A - C
LysoPC(16:0/0:0)	496.339	13.479	5.8872	0.0058304	0.03983	C - A; C - B
2-Methoxy-10H-phenothiazine	228.048	2.694	5.8738	0.0058904	0.040144	A - C
(2R)-2-[(9Z,12Z)-9,12-Hexadecadienoyloxy]-3-[(hydroxy{[(1S,2S,3S,4S,5R,6S)-2,3,4,5-tetrahydroxy-6-(alpha-D-mannopyranosyloxy)cyclohexyl]oxy}phosphoryl)oxy]propyl nonadecanoate	506.306	9.828	5.8534	0.0059835	0.040682	C - A; C - B
3-tert-Butyladipic acid	201.112	7.846	5.8418	0.0060375	0.040945	A - B; A - C
5-Bromo-6-(butylsulfanyl)-2(1H)-pyrimidinone	260.97	5.865	5.8365	0.0060621	0.040945	A - B; A - C
[Similar to: Taurocholic acid; ΔMass: -18.9954 Da]	497.304	10.34	5.8359	0.0060649	0.040945	B - A; C - A
Artemisinin	283.151	9.282	5.8181	0.0061485	0.041413	A - C; B - C
4-Acetamido-3-nitro-N,N-diphenylbenzamide	376.128	3.567	5.8082	0.0061957	0.041633	B - A; C - A
9-Methoxy-4a-methyl-2,3,7-tris[(trimethylsilyl)oxy]-2,3,4,4a-tetrahydro-6H-benzo[c]chromen-6-one	509.22	7.035	5.7993	0.006238	0.041819	A - C; B - C
Phenanthro(2,3-b)thiophene	233.043	8.362	5.7873	0.0062964	0.042038	B - A; C - A
5-(3-Chloro-4-methylphenyl)-4-methyl-2,4-dihydro-3H-1,2,4-triazole-3-thione	240.036	6.353	5.7865	0.0062998	0.042038	A - C; B - C
I-BCP	154.927	1.609	5.7742	0.0063602	0.042343	A - B; C - B
MFCD01032100	343.063	1.583	5.7686	0.0063878	0.042428	A - C; B - C
Hydroxyprolyl-Valine	231.134	1.449	5.7296	0.006583	0.043623	C - A; C - B
Retaspimycin	586.315	12.407	5.7235	0.0066143	0.043731	B - A; C - A
δ-Gluconic acid δ-lactone	177.04	5.013	5.7173	0.0066457	0.043837	A - C
Dimethyl 2-benzyl-4-cyano-2-azabicyclo[4.2.0]oct-3-ene-7,8-dicarboxylate	341.149	9.475	5.6893	0.0067912	0.044627	A - C
N3,N4-Dimethyl-L-arginine	203.15	1.731	5.6883	0.0067965	0.044627	A - C; B - C
N-(1-Deoxy-1-fructosyl)valine	280.139	1.85	5.6817	0.0068314	0.044754	A - B; A - C
Thiomorpholine 3-carboxylate	148.043	1.861	5.6776	0.0068533	0.044796	C - A; C - B
Oleoyl glycine	340.284	14.95	5.6679	0.0069049	0.044929	A - C; B - C
3-Oxooctadecanoic acid	340.284	14.949	5.6679	0.0069049	0.044929	A - C; B - C
N-Acetylvanilalanine	252.087	3.934	5.6504	0.0069992	0.045439	A - B; A - C
MFCD00101358	271.119	8.528	5.6438	0.0070353	0.045571	B - A; C - A
Phenylacetaldehyde	119.049	8.363	5.6276	0.0071242	0.045898	B - A; C - A
1-Phenyl-6-(phenylsulfanyl)bicyclo[3.1.1]heptane	281.136	11.247	5.6264	0.0071309	0.045898	C - A
3'-Methoxyfukiic acid	285.061	7.047	5.6259	0.0071337	0.045898	A - C
10-Hydroxydecanoic acid	187.133	11.491	5.6184	0.0071751	0.046061	A - C
2-alpha-Ethoxydihydrophytuberin	341.232	12.765	5.6032	0.0072603	0.046505	A - C; B - C
Prolylhydroxyproline	229.118	1.46	5.6002	0.0072771	0.046509	A - C; B - C
MG(0:0/15:0/0:0)	315.254	12.962	5.5857	0.00736	0.046935	A - C; B - C
dapdiamide A	283.14	2.195	5.5798	0.0073937	0.046945	A - C; B - C
3-Methyl sulfolene	133.032	1.863	5.5774	0.0074074	0.046945	C - A; C - B
2-(2-Sulfoethyl)pseudourea	182.99	2.533	5.5768	0.0074107	0.046945	A - C; B - C
LysoPC(15:0/0:0)	482.323	14.399	5.5611	0.007502	0.047375	C - A; C - B
Dethiobiotin	215.139	2.362	5.5595	0.0075115	0.047375	A - C
2-[2-(2-Butoxyethoxy)ethoxy]ethyl acetate	247.155	8.65	5.5323	0.0076723	0.048283	A - B; A - C
LysoPC(P-18:1(9Z)/0:0)	506.36	13.322	5.5157	0.0077717	0.048802	A - C; B - C
Nicotine glucuronide	339.155	5.598	5.4913	0.0079212	0.049505	A - B; A - C
1-[2-(4-Bromophenyl)-4-(chloromethyl)-1,3-thiazol-5-yl]ethanone	327.921	6.491	5.4903	0.0079275	0.049505	A - C
MQH	437.162	6.822	5.489	0.0079352	0.049505	A - C
MG(0:0/16:1(9Z)/0:0)	329.268	14.031	5.479	0.0079975	0.049785	A - C; B - C
4,4'-Sulfanediyldimorpholine	205.101	1.481	5.472	0.0080417	0.049952	C - A; C - B

## Sheet: anova_day 21
Feature annotation	m/z	RT	f.value	p.value	FDR	Fisher's LSD		Note that multiple feature occurrences can be explained by the slight chemical deviations of the same analyte due to fragmentation, analyte adduction with various charge carriers, and the detection of naturally occurring isotopes (Mahieu and Patti, 2017)
Daidzein 4'-sulfate	333.007	8.358	730.03	4.79e-31	1.38e-27	A - B; A - C; B - C		Mahieu, N. G., and G. J. Patti. 2017. Systems-level annotation of a metabolomics data set reduces 25 000 features to fewer than 1000 unique metabolites. Anal. Chem. 89:10397–10406.
Apigenin 7-sulfate	349.002	8.962	512.1	3.3e-28	4.74e-25	A - B; A - C; B - C
Cyclohexylamine	100.113	6.515	466.25	1.83e-27	1.16e-24	B - A; C - A; C - B
Cyclohexylamine	100.113	6.518	466.25	1.83e-27	1.16e-24	B - A; C - A; C - B
2-Aminoheptanoic acid	146.118	6.517	463.86	2.01e-27	1.16e-24	B - A; C - A; C - B
Daidzein 4'-O-glucuronide	429.083	7.639	457.99	2.54e-27	1.22e-24	A - B; A - C; B - C
Ethyl N-[(allyloxy)carbonyl]-N-methylglycyl-N-methylglycinate	295.126	6.443	296.53	6.53e-24	2.53e-21	A - B; A - C; B - C
Genistein 7-O-glucuronide	445.077	8.217	295.24	7.05e-24	2.53e-21	A - B; A - C; B - C
1-[4-(4-Bromo-phenyl)-thiazol-2-yl]-4-methyl-piperidine	335.023	8.374	231.56	5.21e-22	1.66e-19	A - B; A - C; B - C
gamma-L-Glutamyl-L-pipecolic acid	259.129	5.921	160.58	2.92e-19	8.4e-17	A - B; A - C; B - C
2-Anisic acid	151.039	7.424	134.04	6.1e-18	1.59e-15	B - A; C - A; C - B
(2-Chloro-3-quinolinyl)acetonitrile	201.022	8.796	113.71	9.15e-17	2.19e-14	A - B; A - C; B - C
N-Methylcalystegine B2	231.134	1.561	67.946	2.82e-13	5.8e-11	A - B; A - C; B - C
Hydroxyprolyl-Valine	231.134	1.561	67.946	2.82e-13	5.8e-11	A - B; A - C; B - C
Prolyl-Threonine	217.118	5.927	63.272	8.06e-13	1.55e-10	A - B; A - C; B - C
Tyrosol 4-sulfate	217.017	6.612	59.645	1.9e-12	3.41e-10	A - B; A - C; B - C
N-Nonanoylglycine	214.144	9.788	58.053	2.8e-12	4.74e-10	B - A; C - A
6-Keto-decanoylcarnitine	330.227	11.956	55.859	4.85e-12	7.75e-10	B - A; C - A
Esmolol	296.185	11.362	53.72	8.41e-12	1.27e-09	B - A; C - A; C - B
N2-Acetylornithine	175.108	1.458	51.842	1.38e-11	1.99e-09	A - B; A - C; B - C
Pipecolic acid	148.097	2.179	50.368	2.06e-11	2.82e-09	A - B; A - C; B - C
Diethylol dimethyl hydantoin	215.103	5.933	47.323	4.84e-11	6.33e-09	A - B; A - C; B - C
(4aR,5R,6R)-6-hydroxy-4a,5-dimethyl-3-(prop-1-en-2-yl)-2,4a,5,6,7,8-hexahydronaphthalen-2-one	255.134	3.107	42.138	2.27e-10	2.84e-08	A - B; A - C; B - C
4-Indolecarbaldehyde	144.044	8.945	41.951	2.41e-10	2.89e-08	A - B; A - C; B - C
Equol-O-glucuronide	417.119	8.512	39.574	5.13e-10	5.9e-08	A - B; A - C
(2R,3R,4R)-2-Amino-4-hydroxy-3-methylpentanoic acid	148.097	1.48	37.662	9.63e-10	1.07e-07	A - B; A - C; B - C
2-nonenoylglycine	214.144	9.6	36.384	1.49e-09	1.58e-07	C - A; C - B
Pyrogallol-2-O-glucuronide	301.056	6.121	30.584	1.22e-08	1.25e-06	A - B; A - C; B - C
3- Acetylphenol sulfate	215.001	7.291	30.258	1.38e-08	1.37e-06	A - B; A - C; B - C
Methyl 6-deoxy-2,3,4-tri-O-methylhexopyranoside	219.123	8.239	30.167	1.43e-08	1.37e-06	A - B; A - C; B - C
4-Hydroxybenzoic acid	137.023	9.342	28.256	3.03e-08	2.81e-06	A - B; A - C
Vanillactic acid	211.061	8.438	27.585	3.98e-08	3.58e-06	B - A; C - A; C - B
(S)-2-hydrazino-3-(4-hydroxy-3-methoxyphenyl)-2-methylpropionic acid	239.103	7.038	26.467	6.31e-08	5.5e-06	A - C; B - C
gamma-Glutamylisoleucine	259.13	6.165	25.894	8.03e-08	6.79e-06	A - C; B - C
N-Acetylornithine	173.092	1.458	25.122	1.12e-07	9.18e-06	A - B; A - C; B - C
Phenol	93.0332	9.336	24.828	1.27e-07	1.01e-05	A - B; A - C; B - C
4-(2,5-Diethoxy-4-nitrophenyl)morpholine	295.13	7.593	23.808	1.98e-07	1.54e-05	A - C; B - C
L-Kynurenine	209.092	6.083	23.345	2.44e-07	1.84e-05	A - B; A - C; B - C
5-Hydroxyindoleacetic acid	209.092	6.08	23.288	2.5e-07	1.84e-05	A - B; A - C; B - C
2-(3,4-dihydroxyphenyl)acetamide	209.092	6.027	22.968	2.89e-07	2.08e-05	A - B; A - C; B - C
N'-Formylkynurenine	235.072	6.828	22.715	3.24e-07	2.27e-05	A - B; A - C; B - C
1-Phenyl-3-methyl-5-pyrazolone	175.087	6.83	22.612	3.4e-07	2.33e-05	A - B; A - C; B - C
1-Phenyl-3-methyl-5-pyrazolone (Edaravone)	175.087	6.827	22.291	3.94e-07	2.63e-05	A - B; A - C; B - C
L-5-Hydroxytryptophan	221.092	6.83	21.294	6.26e-07	4.09e-05	A - B; A - C; B - C
3-Methylglutaric acid	145.05	6.349	20.896	7.56e-07	4.74e-05	A - B; A - C; B - C
D-Alanyl-D-alanine	161.092	1.919	20.891	7.58e-07	4.74e-05	A - B; A - C; B - C
1,2-dibutyrin	213.113	10.45	20.717	8.24e-07	5.04e-05	B - A; C - A; C - B
Pyridoxamine	169.095	1.22	20.595	8.73e-07	5.23e-05	B - A; C - A; C - B
DIETHYL 3-BUTENYLMALONATE	213.113	10.451	20.554	8.91e-07	5.23e-05	B - A; C - A; C - B
2,5,8,11-Tetraethyltris[1,3,2]dioxaborolo[1,4:2,3:3,4]cyclobuta[1,2-d][1,3,2]dioxaborole	337.16	2.171	20.243	1.03e-06	5.95e-05	A - C; B - C
4-Acetamidobenzoic acid	178.05	8.742	20.049	1.14e-06	6.41e-05	C - A; C - B
TRIADIMEFON	292.086	6.837	19.634	1.39e-06	7.7e-05	A - B; A - C; B - C
Indole	159.092	6.83	19.442	1.53e-06	8.31e-05	A - B; A - C; B - C
4-Hydroxy-3-methylbenzoic acid	151.039	8.066	19.292	1.65e-06	8.76e-05	B - A; C - A; C - B
neutral loss rhamnose	332.125	7.393	19.261	1.67e-06	8.76e-05	A - B; A - C; B - C
Alanylisoleucine	203.139	6.718	19.105	1.81e-06	9.27e-05	A - C; B - C
1-Methylhistidine	170.092	1.331	19.074	1.84e-06	9.27e-05	B - A; C - A; C - B
4-Ethynylaniline	118.065	6.826	18.6	2.33e-06	0.00011426	A - B; A - C; B - C
4-Indolecarbaldehyde	146.06	6.827	18.59	2.34e-06	0.00011426	A - B; A - C; B - C
Pipecolic acid	147.113	1.155	18.044	3.1e-06	0.0001453	B - A; C - A; C - B
DL-Lysine	147.113	1.155	18.044	3.1e-06	0.0001453	B - A; C - A; C - B
(2R,3R,4R)-2-Amino-4-hydroxy-3-methylpentanoic acid	148.097	1.841	18.021	3.13e-06	0.0001453	A - C; B - C
Phenylacetylene	144.081	6.827	17.877	3.37e-06	0.00014925	A - B; A - C; B - C
6-Methylquinoline	144.081	6.827	17.877	3.37e-06	0.00014925	A - B; A - C; B - C
L-Tryptophan	205.097	6.826	17.877	3.37e-06	0.00014925	A - B; A - C; B - C
trans-3-Indoleacrylic acid	188.071	6.833	17.764	3.58e-06	0.0001558	A - B; A - C; B - C
DL-Tryptophan	203.082	6.834	17.691	3.71e-06	0.00015938	A - B; A - C; B - C
Trigonelline	120.045	8.747	17.394	4.33e-06	0.00018322	C - A; C - B
1-Naphthyl isocyanate	170.06	6.826	17.292	4.57e-06	0.00019045	A - B; A - C; B - C
4-Fluorophenyl 2-oxiranylmethyl sulfide	183.029	7.275	17.204	4.79e-06	0.0001966	A - B; A - C; B - C
Isoquinoline	148.076	6.83	16.707	6.22e-06	0.0002521	A - B; A - C; B - C
3-Phenylpropionitrile	132.081	6.828	16.274	7.85e-06	0.00031344	A - B; A - C; B - C
Trimethylphosphoranylidenecyanamide	117.057	6.828	16.245	7.97e-06	0.00031371	A - B; A - C; B - C
Alanyltyrosine	253.118	6.071	16.219	8.08e-06	0.00031371	A - C; B - C
Homo-L-arginine	189.135	1.339	16.197	8.18e-06	0.00031371	B - A; C - A; C - B
Meprobamate	219.134	2.184	16.043	8.89e-06	0.00033634	A - C; B - C
Nitrilotripropionamide	231.145	3.626	15.9	9.61e-06	0.00035895	C - A; C - B
Glycerol 1-propanoate diacetate	231.087	6.828	15.681	1.08e-05	0.00039938	A - B; A - C
(2S,4S)-Monatin	291.099	7.958	15.608	1.13e-05	0.00040685	A - C; B - C
Hydroxykynurenine	225.087	5.915	15.598	1.13e-05	0.00040685	A - B; A - C; B - C
3-Hydroxysebacic acid	217.108	6.977	15.578	1.15e-05	0.00040685	A - B; A - C
Cyclotrisiloxane, 2,4,6-trimethyl-2,4,6-trivinyl-	259.064	1.218	15.436	1.24e-05	0.00043468	B - A; C - A; C - B
3-Phenylpropionitrile	115.054	6.831	15.278	1.35e-05	0.00046856	A - B; A - C; B - C
1H-indene-3-carboxamide	160.076	5.847	15.253	1.37e-05	0.00046937	A - C; B - C
Norfuraneol	115.039	4.765	14.97	1.61e-05	0.00054317	B - A; C - A; C - B
N,N-Dimethyl-3,9-bis(methylsulfinyl)-20-azatetracyclo[9.6.2.1~4,8~.0~12,17~]icosa-1(18),4(20),5,7,11(19),12,14,16-octaen-6-amine	427.151	1.223	14.925	1.65e-05	0.00055062	B - A; C - A; C - B
2-[(2-{[(Benzyloxy)carbonyl]amino}propanoyl)amino]-2-deoxyhexopyranose	383.146	5.947	14.83	1.74e-05	0.00057388	A - C; B - C
2-[(1S)-1-Hydroxyethyl]-4(1H)-quinazolinone	191.082	5.913	14.762	1.8e-05	0.00058945	A - C; B - C
N6-Acetyl-L-lysine	189.123	5.705	14.716	1.85e-05	0.00059813	A - B; A - C; B - C
Nicotine glucuronide	339.155	5.941	14.599	1.98e-05	0.00063197	A - C; B - C
N-Heptanoylglycine	188.128	5.859	14.321	2.32e-05	0.00073178	B - A; C - A; B - C
[Similar to: Taurocholic acid; ΔMass: -18.0113 Da]	480.277	9.812	14.209	2.47e-05	0.00077192	A - B; A - C
Indoleacetic acid	176.071	5.906	14.087	2.65e-05	0.00081853	A - C; B - C
tert-Butyl 3-methylsulfonyloxypiperidine-1-carboxylate	278.107	6.841	13.804	3.12e-05	0.00095338	A - B; A - C
Amidinophenylpyruvic acid	207.076	5.896	13.757	3.2e-05	0.00096962	A - C; B - C
butilfenin	345.142	7.548	13.662	3.38e-05	0.001014	A - C; B - C
3-[3-Benzoyl-1,4-dimethyl-2-(2-methyl-2-propanyl)-5-oxo-4-imidazolidinyl]propanoic acid	347.196	9.106	13.543	3.63e-05	0.0010696	A - C; B - C
N-(1,3-benzodioxol-5-ylmethyl)-6-morpholinonicotinamide	342.144	9.096	13.535	3.64e-05	0.0010696	A - B; A - C
Taurocholic acid	514.284	9.807	13.494	3.73e-05	0.0010846	A - B; A - C
7-hydroxy-1,4a-dimethyl-9-oxo-7-(propan-2-yl)-1,2,3,4,4a,4b,5,6,7,9,10,10a-dodecahydrophenanthrene-1-carboxylic acid	315.193	7.285	13.387	3.97e-05	0.0011428	B - A; C - A
1-[(5-Amino-5-carboxypentyl)amino]-1-deoxyfructose	309.165	1.156	13.195	4.45e-05	0.0012668	B - A; C - A
Remifentanil Acid	363.191	9.106	13.124	4.64e-05	0.0013082	A - C; B - C
Hydroxykynurenine	205.061	5.912	13.072	4.78e-05	0.0013361	A - B; A - C; B - C
2-[2-(2-Butoxyethoxy)ethoxy]ethyl acetate	247.155	8.455	13.032	4.9e-05	0.0013483	A - B; A - C; B - C
NP-020206	213.112	8.945	13.024	4.92e-05	0.0013483	A - B; A - C; B - C
Noopept	317.151	8.228	12.97	5.08e-05	0.0013741	A - C; B - C
Oxyphencyclimine	345.217	9.138	12.961	5.11e-05	0.0013741	A - C; B - C
Oxoamide	193.097	5.854	12.889	5.33e-05	0.0014205	A - C; B - C
Cilastatin kein MS2 falsche Zuordnung	359.164	1.22	12.808	5.6e-05	0.0014721	B - A; C - A; C - B
Citraconic acid	129.018	3.409	12.799	5.63e-05	0.0014721	A - C; B - C
Diethyl cyano(2,3,5,6-tetrafluoro-4-pyridinyl)methylphosphonate	327.051	1.211	12.774	5.72e-05	0.0014809	B - A; C - A
Bis[4-(octyloxy)phenyl]diazene oxide	455.326	13.575	12.735	5.85e-05	0.001502	A - C; B - C
NP-004036	253.141	10.381	12.715	5.92e-05	0.0015066	A - B; A - C
1-(2-Hydroxyethoxy)methyl-5-methyluracil	201.087	1.961	12.676	6.06e-05	0.0015287	A - C; B - C
Ethyl N2-acetyl-L-argininate	245.161	6.482	12.641	6.19e-05	0.0015473	B - A; C - A
N-(1-Acetyl-2-methyl-1H-imidazol-4-yl)acetamide	182.093	6.013	12.584	6.4e-05	0.0015875	B - A; C - A
2-Methyl-6-phenylpyrimidin-4-ol	187.087	6.715	12.474	6.84e-05	0.0016783	A - B; A - C; B - C
3-Indoxyl sulphate (6-/7-Hydroxy-Indol sulfat auch möglich)	212.002	6.254	12.464	6.89e-05	0.0016783	A - B; A - C
Ethyl 1-butyl-5-hydroxy-2-methyl-4-(4-morpholinylmethyl)-1H-indole-3-carboxylate	375.227	10.754	12.449	6.95e-05	0.0016786	A - C; B - C
Phenylalanylthreonine	265.119	8.448	12.399	7.16e-05	0.0017156	A - C; B - C
4-Hydroxyproline	132.066	4.748	12.347	7.39e-05	0.0017563	B - A; C - A
NP-020232	437.163	5.791	12.222	7.97e-05	0.0018742	B - A; C - A
5-allyl-4,6-dimethyl-2-oxo-1,2-dihydropyridine-3-carbonitrile	189.102	5.995	12.213	8.02e-05	0.0018742	A - C; B - C
N-{4-[(2R,3R)-3-(Hydroxymethyl)-4-isobutyl-5-oxo-2-morpholinyl]phenyl}cyclobutanecarboxamide	361.212	10.26	12.14	8.38e-05	0.001944	A - C; B - C
D-1-[(3-Carboxypropyl)amino]-1-deoxyfructose	266.123	1.455	12.033	8.95e-05	0.0020588	B - A; C - A; B - C
(4E)-2-(4-Chlorophenyl)-4-methoxyimino-3,3-dimethyl-1-(1,2,4-triazol-1-yl)butan-2-ol	323.127	1.591	11.968	9.31e-05	0.0021203	A - C; B - C
Cotinine glucuronide	353.134	5.955	11.959	9.36e-05	0.0021203	A - B; A - C; B - C
3-[3-Benzoyl-1,4-dimethyl-2-(2-methyl-2-propanyl)-5-oxo-4-imidazolidinyl]propanoic acid	347.196	9.752	11.93	9.53e-05	0.002141	A - C; B - C
N-{4-[(2R,3R)-3-(Hydroxymethyl)-4-methyl-5-oxo-2-morpholinyl]phenyl}cyclopentanecarboxamide	333.181	8.652	11.87	9.89e-05	0.0021903	A - C; B - C
2-Mercaptoethanol	79.022	2.13	11.868	9.9e-05	0.0021903	A - B; A - C
NP-008515	297.167	9.779	11.798	0.00010336	0.0022661	A - B; A - C; B - C
4-Fluoro-1-methyl-1H-imidazole-5-carbohydrazide	159.068	9.108	11.779	0.0001046	0.0022661	A - C; B - C
MFCD00024401	283.14	5.905	11.766	0.00010546	0.0022661	B - A; C - A; B - C
DL-Tryptophan	227.079	6.827	11.764	0.00010558	0.0022661	A - B; A - C; B - C
1-(4,6-Di-O-acetyl-2,3-dideoxyhexopyranosyl)-5-methyl-2,4(1H,3H)-pyrimidinedione	339.12	6.585	11.734	0.00010752	0.0022906	A - C; B - C
2-{2-[5-(Ethoxycarbonyl)-2-morpholinoanilino]-2-oxoethoxy}acetic acid	367.15	5.713	11.663	0.00011237	0.0023763	A - B; A - C; B - C
N~2~-Carbamoyl-N~2~-(1,5-dimethyl-3-oxo-2-phenyl-2,3-dihydro-1H-pyrazol-4-yl)-N,N-dimethylalaninamide	346.188	9.11	11.415	0.0001311	0.0027522	A - C; B - C
Delgocitinib	309.147	9.028	11.371	0.00013476	0.0028084	A - C; B - C
3,6-Dichloro-N-(2-hydroxyphenyl)-2-pyridinecarboxamide	280.989	1.857	11.329	0.00013834	0.0028583	A - C; B - C
5-Methylthioribose	181.053	2.177	11.32	0.00013914	0.0028583	A - B; A - C
9-(Formyloxymethyl)-9H-fluorene-2-sulfonic acid	303.033	1.892	11.263	0.00014424	0.0029421	A - C; B - C
Nicotine glucuronide	339.155	5.598	11.146	0.00015525	0.0031307	A - B; A - C; B - C
5-Hydroxylysine	163.108	1.15	11.141	0.00015567	0.0031307	B - A; C - A
2-methyl-2,3,4,5-tetrahydro-1,5-benzoxazepin-4-one	160.075	9.105	11.114	0.0001584	0.0031636	A - C; B - C
3'-Hydroxyamobarbital	243.134	6.371	11.078	0.00016203	0.0032137	A - B; A - C
Satranidazole	288.041	1.866	11.034	0.00016657	0.0032812	A - C; B - C
Dinocton 6 kein MS2	355.15	5.948	10.959	0.00017465	0.0034169	A - B; A - C; B - C
Dethiobiotin	215.139	4.557	10.773	0.00019668	0.003822	A - C; B - C
Dimethyl 5-oxo-1,2-pyrrolidinedicarboxylate	219.098	1.467	10.74	0.00020083	0.0038764	B - A; A - C; B - C
N,N'-Diheptyl-N,N'-dimethyl-1,8-naphthalenedicarboxamide	439.331	13.236	10.65	0.0002128	0.0040801	A - C; B - C
2,6-Anhydro-1,3,4,5-tetra-O-methylhexitol	219.123	6.822	10.574	0.00022335	0.0042446	A - B; A - C
Glutamylalanine	219.098	1.468	10.567	0.00022433	0.0042446	A - C; B - C
2-Chloro-N-[(4-methylpiperazin-1-yl)carbothioyl]benzamide	296.063	6.846	10.489	0.00023596	0.0044355	A - B; A - C; B - C
Diethyl (3,7-dicyano-4,8-dioxo-4,8-dihydrofuro[2,3-f][1]benzofuran-2,6-diyl)bis(imidoformate)	379.069	1.782	10.467	0.00023935	0.0044493	A - C; B - C
Dimethoxydiphenylsilane	245.1	5.975	10.464	0.00023979	0.0044493	C - A; C - B
[Similar to: (4-benzyl-1,4-oxazinan-2-yl)methyl N-[(4-methylphenyl)sulfonyl]carbamate; ΔMass: -207.1267 Da]	196.007	6.827	10.406	0.00024886	0.0045879	A - B; A - C
Alanine lactate	178.071	1.866	10.377	0.00025362	0.004646	A - C; B - C
N-Nonanoylglycine	216.159	9.785	10.355	0.00025718	0.0046814	B - A; C - A
Cbhcy	234.08	6.83	9.9032	0.00034543	0.0062481	A - B; A - C
L-Threonic acid	135.029	1.388	9.8729	0.00035236	0.0063337	A - C; B - C
DH6830000	214.017	5.565	9.7919	0.00037169	0.0066397	A - B; A - C
2-Furoic acid	111.007	1.832	9.6662	0.00040392	0.0071611	A - C; B - C
Pyridine N-oxide glucuronide	271.07	6.826	9.6589	0.00040586	0.0071611	A - B; A - C; B - C
(2Z)-4-[(Methylsulfonyl)oxy]-2-buten-1-yl N-{[(2-methyl-2-propanyl)oxy]carbonyl}glycinate	322.096	6.657	9.4478	0.00046707	0.0081908	A - C; B - C
2,4-Dixylylsulfone	275.11	5.595	9.29	0.00051915	0.0090489	B - A; C - A
Glutamylproline	245.113	5.264	9.2391	0.00053722	0.0092596	B - A; C - A
Leu-Arg-Asn-Arg	556.331	10.959	9.2335	0.00053924	0.0092596	A - C; B - C
N-[3-(Dimethylamino)propyl]-2-(1,3-dimethyl-2,6-dioxo-1,2,3,6-tetrahydro-7H-purin-7-yl)acetamide	323.183	9.398	9.229	0.0005409	0.0092596	A - C; B - C
2-Azabicyclo[4.1.0]hept-2-en-3-amine, 7-chloro-5-methyl-, (1S,5S,6R,7R)-	159.068	5.852	9.1802	0.00055897	0.0095124	A - B; A - C; B - C
NP-022229	452.311	9.463	9.0757	0.00059986	0.010143	B - A; C - A
Benzyl sulfoxide	231.084	5.85	9.0677	0.0006031	0.010143	B - A; C - A
5-Hydroxy-2-furoic acid	129.018	1.875	9.0543	0.00060859	0.010176	A - C; B - C
N-(1-Deoxy-1-fructosyl)proline	278.123	1.937	8.9928	0.00063452	0.010548	A - C; B - C
6-(4-Bromophenyl)-3-butyl-7H-[1,2,4]triazolo[3,4-b][1,3,4]thiadiazine	349.013	6.829	8.9585	0.00064947	0.010735	A - B; A - C
2,4,4,4-Tetrafluoro-1-(undecafluorocyclohexyl)-1,3-butanedione	438.98	1.854	8.8939	0.00067866	0.011089	A - C; B - C
Tryptophyl-Valine	304.165	5.637	8.8906	0.00068018	0.011089	A - B; A - C
Glycinamide, glycyl-L-prolyl-	229.129	1.751	8.8842	0.00068315	0.011089	A - C; B - C
L-2-Aminoethyl seryl phosphate	229.058	5.852	8.8774	0.0006863	0.011089	C - A; C - B
Isocitric acid	191.019	1.846	8.822	0.00071276	0.011452	A - C; B - C
D-1-[(3-Carboxypropyl)amino]-1-deoxyfructose	266.123	1.852	8.7624	0.00074239	0.011862	B - A; B - C
DL-Tryptophan	203.082	6.664	8.7472	0.00075017	0.01192	A - C; B - C
2-Hydroxy-5-[3-(4-methoxy-1-benzofuran-5-yl)-3-oxopropanoyl]phenyl hydrogen sulfate	405.029	1.846	8.737	0.00075544	0.011938	A - C; B - C
Nitrilotripropionamide	231.145	1.551	8.7134	0.00076776	0.012066	C - A; C - B
Pipecolic acid	130.086	1.482	8.6512	0.0008012	0.012523	B - A; C - A
Benzyl phenyl sulfide	201.073	5.849	8.6057	0.00082669	0.012783	C - A; C - B
2-O-Methyl-L-fucose	201.073	5.852	8.6057	0.00082669	0.012783	C - A; C - B
5-Hydroxymethyl-4-methyluracil	157.061	1.454	8.5695	0.00084756	0.013035	C - A; C - B
Dibenzyl 2,2'-(1,4-tetrasulfanediyl)diacetate	427.017	1.824	8.5066	0.00088514	0.013498	A - C; B - C
Kamahine C	267.124	10.716	8.5	0.00088919	0.013498	B - A; C - A
5-(hydroxymethyl)-4-methoxy-2,5-dihydrofuran-2-one	162.076	1.462	8.481	0.00090093	0.013498	C - A; C - B
2-Methylglutaric acid	147.065	1.459	8.4747	0.00090485	0.013498	A - C; B - C
Oxoglutaric acid	147.029	1.876	8.4745	0.00090503	0.013498	A - C; B - C
2,5-Furandicarboxylic acid	139.003	1.875	8.4732	0.00090582	0.013498	A - C; B - C
Inproquone	307.165	10.356	8.435	0.0009301	0.013789	B - A; C - A
6-Chloroapigenin	305.022	6.827	8.3822	0.00096476	0.014229	A - C; B - C
2-Methyl-2-propanyl (2E)-2-(methoxyimino)-3-oxobutanoate	202.107	1.461	8.3715	0.00097192	0.014262	B - A; C - A
2,4,6-Trinitrophenol, methylsulfonate	305.968	5.87	8.29	0.0010286	0.014958	A - C; B - C
5-Bromo-6-(butylsulfanyl)-2(1H)-pyrimidinone	260.97	5.865	8.2883	0.0010298	0.014958	A - C; B - C
2-Isopropylmalic acid	175.06	7.185	8.2181	0.0010815	0.01563	A - C; B - C
N-(2-{3,4-Bis[(trimethylsilyl)oxy]phenyl}-2-[(trimethylsilyl)oxy]ethyl)-2,2,2-trifluoro-N-(trimethylsilyl)acetamide	554.222	10.449	8.2033	0.0010927	0.015713	A - B; A - C
N-lactoyl-Methionine	222.079	6.34	8.1188	0.0011593	0.016588	A - C; B - C
Creatine ethyl ester falsches M+H fragmentiert	160.108	5.581	8.0927	0.0011807	0.01681	B - A; C - A
Ribothymidine	257.078	5.943	8.0701	0.0011995	0.016924	A - C; B - C
1-Methoxy-1-(2,4,5-trimethoxyphenyl)-2-propanol	255.124	10.727	8.0673	0.0012019	0.016924	B - A; C - A
1-(1,2,3,4,5-Pentahydroxypent-1-yl)-1,2,3,4-tetrahydro-beta-carboline-3-carboxylate	367.15	6.664	8.062	0.0012063	0.016924	A - C; B - C
(2R,2'S)-Isobuteine	208.064	1.594	8.0135	0.0012482	0.017426	A - C; B - C
5-Methyldodecanoylcarnitine	358.295	8.936	8.0015	0.0012587	0.017489	A - B; C - B
N-(2-Cyanoethyl)diethanolamine	159.113	5.55	7.9619	0.0012944	0.017897	A - B; A - C
5-Hexyltetrahydro-2-oxo-3-furancarboxylic acid	213.113	9.792	7.9441	0.0013107	0.018037	B - A; C - A
Hexadecanedioic acid	285.207	12.812	7.9137	0.0013392	0.01834	A - C; B - C
4-[(Z)-(4-Oxo-4,5-dihydro-1,2,5-oxadiazol-3-yl)-NNO-azoxy]-1,2,5-oxadiazol-3(2H)-one	213.001	1.835	7.8736	0.0013776	0.018777	A - C; B - C
N-(3-Chloro-6-nitro-2-quinoxalinyl)-4-methylbenzenesulfonamide	377.011	6.026	7.8149	0.0014361	0.019482	A - C; B - C
Citric acid	210.061	1.849	7.7937	0.0014578	0.019684	A - C; B - C
Traumatic acid	227.128	7.599	7.785	0.0014668	0.019713	A - C; B - C
D-Alanyl-D-alanine	161.092	1.451	7.7656	0.0014871	0.019893	A - C; B - C
(7-Bromobicyclo[4.1.0]hept-7-yl)phenylmethanol	279.039	1.661	7.7368	0.0015179	0.020149	A - C; B - C
7-(2,3-Bis[(trimethylsilyl)oxy]propyl)-1,3-dimethyl-3,7-dihydro-1H-purine-2,6-dione	399.188	9.566	7.7346	0.0015203	0.020149	A - B; A - C
5-Nonyltetrahydro-2-oxo-3-furancarboxylic acid	257.174	9.753	7.6722	0.0015893	0.020956	A - C; B - C
4-hydroxy-6-[2-(2-methyl-1,2,4a,5,6,7,8,8a-octahydronaphthalen-1-yl)ethyl]oxan-2-one	293.211	10.445	7.6624	0.0016004	0.020956	B - A; B - C
Methylsuccinic acid	131.034	6.459	7.6601	0.001603	0.020956	A - C; B - C
2-Chloro-5-nitro-N-4-pyridinylbenzamide	276.018	7.066	7.6057	0.0016664	0.021645	A - B; A - C
Pantothenic acid	218.103	7.381	7.5998	0.0016735	0.021645	A - C; B - C
Dinorcapsaicin	278.175	9.122	7.5901	0.0016851	0.021645	C - A; C - B
2-Nitrophenyl octyl ether	252.159	11.65	7.5895	0.0016859	0.021645	B - A; C - A
NP-011548	297.243	13.835	7.572	0.0017071	0.02182	A - C; B - C
(2E)-2-[(3E)-4-(4-Chlorophenyl)-3-buten-2-ylidene]hydrazinecarboxamide	236.059	6.456	7.549	0.0017354	0.022084	A - C; B - C
N-lactoyl-Tryptophan	275.104	6.664	7.5025	0.0017942	0.022732	A - C; B - C
4-Methylpentanoylcarnitine	260.185	9.473	7.4852	0.0018165	0.022914	B - A; C - A
Glutaminylhydroxyproline	260.124	3.028	7.4563	0.0018547	0.023293	A - C; B - C
L-Histidine	154.061	1.294	7.4497	0.0018635	0.023302	B - A; C - A
Glycyl-Phenylalanine	221.093	6.811	7.4222	0.0019007	0.023664	A - B; A - C
N-(1-Deoxy-1-fructosyl)proline	276.109	6.842	7.4041	0.0019255	0.02387	A - B; A - C
Isovalerylglutamic acid	276.109	6.833	7.3815	0.0019572	0.024158	A - B; A - C
bimoclomol	298.132	2.168	7.334	0.0020254	0.024893	A - B; A - C
N6-Acetyl-L-lysine	189.123	1.466	7.2818	0.0021031	0.025739	C - A; C - B
Cytidine	244.093	1.456	7.2676	0.0021248	0.025894	A - C; B - C
MFCD01032100	343.063	1.583	7.2474	0.0021562	0.026165	A - C; B - C
Methyl 3-(5-cyano-4,5-dimethyl-4-{2-[(2-methyl-2-propanyl)oxy]-2-oxoethyl}-2-oxo-3-pyrrolidinyl)propanoate	337.177	9.252	7.2224	0.0021955	0.02653	A - C; B - C
3-Isopropyl-5-(4-(((6-(4-(methylsulfonyl)phenyl)pyridin-3-yl)oxy)methyl)piperidin-1-yl)-1,2,4-oxadiazole	455.177	6.844	7.2022	0.002228	0.02681	A - C; B - C
Isocitric acid	191.019	1.451	7.1811	0.0022623	0.02711	A - C; B - C
Dihydrothymine	129.066	5.88	7.1466	0.0023197	0.027668	C - A; C - B
Diethyl ({[4-butyl-3-(octylsulfanyl)phenyl]amino}methylene)malonate	464.283	10.448	7.1416	0.0023281	0.027668	A - B; A - C
gamma-Glutamylisoleucine	259.13	6.85	7.0795	0.0024357	0.028828	A - C; B - C
MFCD01032100	343.062	2.19	7.0689	0.0024547	0.028933	A - C; B - C
cis-Aconitic acid	173.008	1.839	7.0575	0.0024752	0.029056	A - C; B - C
(8E)-8-Heptadecenedioic acid	297.207	12.812	7.0489	0.0024907	0.029119	A - C; B - C
2-(3-(Diallylamino)propionyl)benzothiophene	284.111	7.123	7.0417	0.0025039	0.029154	B - A; C - A
no ID	296.185	9.115	7.0223	0.0025394	0.029449	B - A; C - A
Pyrimethamine	293.081	6.03	7.0168	0.0025497	0.02945	A - C; B - C
5-Benzyl-3-methyl-3,4-dihydro-2H-1,3,4-benzotriazepine-2-thione	282.106	1.581	7.0069	0.0025682	0.029544	A - C; B - C
2-(4,5-Dihydro-1,3-thiazol-2-ylsulfanyl)-N-(4-oxo-4,5-dihydro-1,3-thiazol-2-yl)acetamide	319.983	7.575	6.9991	0.0025829	0.029596	A - C
4-(4-Bromo-phenyl)-2-methyl-thiazole	251.949	5.972	6.989	0.0026021	0.029697	C - A; C - B
Ethyl 1-[(benzyloxy)carbonyl]-4-hydroxyprolylglycinate	351.155	6.067	6.9703	0.0026378	0.029986	A - B; A - C
Isoquinoline	130.065	6.83	6.8983	0.0027808	0.031487	A - C; B - C
(E)-2-(3-(Naphthalen-2-yl)but-2-enamido)benzoic acid	330.113	6.821	6.8863	0.0028054	0.03164	A - B; A - C
4-(Glycylamino)-N-methyl-N-[4-(1-pyrrolidinyl)-2-butyn-1-yl]butanamide	295.213	9.307	6.8751	0.0028286	0.031777	B - A; C - A
3-(4-Bromobenzyl)-1,2,4,5-tetrazine	248.978	1.79	6.8565	0.0028674	0.032088	A - C; B - C
(2S,4S)-Monatin	291.099	6.821	6.8491	0.002883	0.032137	A - B; A - C
Muramic acid	274.09	1.376	6.8314	0.0029207	0.032433	A - C; B - C
t-Butyl-(3-methylbut-3-enyloxy)diphenylsilane	325.198	9.421	6.8111	0.0029649	0.032796	A - C; B - C
S-aminomethyldihydrolipoamide	235.095	9.793	6.7538	0.0030927	0.034079	B - A; C - A
Pipecolic acid	130.086	2.177	6.6904	0.003241	0.035577	B - A; C - A
Hexyl 6-acetamido-3-O-acetyl-4,6-dideoxy-1-thiohexopyranoside	346.169	10.129	6.668	0.0032951	0.035894	A - C; B - C
Batrachotoxinin A 20-alpha-benzoate	522.285	9.441	6.665	0.0033024	0.035894	C - A; C - B
TMK	189.123	1.822	6.663	0.0033074	0.035894	B - A; C - A
5-Methylthioribose	181.053	1.469	6.6468	0.0033472	0.036162	A - B; A - C
1-[(5-Amino-5-carboxypentyl)amino]-1-deoxyfructose	309.165	19.765	6.6428	0.0033572	0.036162	B - A; C - A
Aminoadipic acid	162.076	2.308	6.6318	0.0033848	0.036323	A - B; A - C
Ribothymidine	257.078	5.81	6.6197	0.0034153	0.036514	A - C; B - C
1-Methylinosine	305.085	5.996	6.5951	0.0034782	0.037049	C - A; C - B
3-Hydroxytetradecanedioic acid	273.171	9.019	6.5848	0.0035048	0.037091	A - C; B - C
5-Amino-5-carboxy-2-hydroxy-1-pentene-1-diazonium	173.079	5.723	6.5836	0.0035079	0.037091	B - A; C - A
Dodecanedioic acid	229.144	9.729	6.5475	0.0036032	0.037959	A - B; A - C
Tetranorprostanedioic acid	283.191	12.276	6.5086	0.0037091	0.038932	A - C; B - C
N-Methylcalystegine C1	206.102	6.488	6.4934	0.0037512	0.039179	A - C; B - C
1-Phenyl-6-(phenylsulfanyl)bicyclo[3.1.1]heptane	281.136	11.247	6.4861	0.003772	0.039179	B - A; C - A
Creatinine	114.067	1.416	6.4855	0.0037735	0.039179	C - A; C - B
2(N)-Methyl-norsalsolinol	180.102	5.886	6.4717	0.0038126	0.039442	B - A; B - C
4-Bromo-3,5-dihydroxybenzoic acid	230.929	9.302	6.44	0.0039038	0.040142	C - A
NP-008515	297.167	9.028	6.4385	0.0039081	0.040142	A - C
N-Acetylalanine	130.05	3.655	6.4336	0.0039227	0.040148	A - C; B - C
N-lactoyl-Tryptophan	275.104	7.923	6.4219	0.003957	0.040238	A - C
Tanespimycin	566.277	10.458	6.4211	0.0039594	0.040238	A - B; A - C
NP-019722	188.092	1.805	6.3942	0.0040399	0.040911	A - C; B - C
3'-Methoxyfukiic acid	285.061	7.047	6.3851	0.0040675	0.041046	A - B; A - C
Dimethyl 5-oxo-1,2-pyrrolidinedicarboxylate	219.098	2.177	6.358	0.0041508	0.041741	A - C; B - C
cis-4-Hydroxycyclohexylacetic acid	159.102	6.435	6.351	0.0041727	0.041814	A - C; B - C
N-Methacryloyl-L-glutamic acid	233.113	2.189	6.3453	0.0041904	0.041846	A - C; B - C
Tropolone A	432.237	11.913	6.3043	0.0043213	0.043004	C - B
1,2,4-Triazolo[4,3-a]pyrimidine, 3-trifluoromethyl-5,7-dimethyl-	197.045	6.855	6.2904	0.0043667	0.043232	A - B; A - C
Diethyl 4-oxopimelate	229.108	8.117	6.2881	0.0043743	0.043232	B - A; C - A
DL-Lactic Acid	89.023	1.927	6.2666	0.0044457	0.043764	A - C; B - C
TL1378000	159.113	4.812	6.2599	0.0044681	0.043764	A - B; A - C
Succinic acid	117.018	3.262	6.2582	0.0044738	0.043764	A - C; B - C
[Similar to: (4-benzyl-1,4-oxazinan-2-yl)methyl N-[(4-methylphenyl)sulfonyl]carbamate; ΔMass: -207.1267 Da]	196.007	8.464	6.2369	0.0045461	0.044321	A - B; A - C
Proline betaine	144.102	2.551	6.2196	0.0046055	0.044748	B - A; B - C
5-(4-Carboxybutylperoxy)pentanoic acid	233.103	6.847	6.213	0.0046286	0.044821	A - B; A - C
2-(2,7-Dibromo-1-naphthyl)acetamide	339.897	1.663	6.2031	0.0046632	0.045005	C - A; C - B
1,5-Isoquinolinediol	162.055	5.927	6.1368	0.0049026	0.047157	A - C; B - C
D-Alanyl-D-alanine	161.092	6.463	6.1161	0.0049801	0.047743	A - C; B - C
Triamterene	252.101	7.123	6.0731	0.0051449	0.049158	B - A; C - A
N-[4-Bromo-2-(trifluoromethyl)phenyl]-2-(2-pyrimidinylsulfanyl)acetamide	435.958	1.856	6.0578	0.0052047	0.049565	A - C; B - C
